# Supplementary material for: A Complete Genome Resource and Bio‐Control Activity of Soil‐Isolated Pseudomonas citronellolis Strain M03 Against Onion‐Pathogenic Burkholderia Species
Source: Microbiologyopen. 2026 Jun 15;15(3):e70325. doi: 10.1002/mbo3.70325 (PMC13266271; doi:10.1002/mbo3.70325)
Supplement: Supplementary file 3 — Supporting File [file MBO3-15-e70325-s001.xlsx]

## Sheet: Table SI1a
Table S1a: ANIm percentage identity of M03 strain from this study with representative/type strains from NCBI estimated using all-versus all strategies in pyani.
	P.amygdalipv.lachrymansM301315	P.syringaepv.ribicolaICMP3882	P.triticifoliiDOAB1067	P.floridensisGEV388	P.viridiflavaDSM6694	P.cichoriiDSM50259	P.amygdaliCFBP3205	P.citronellolisNBRC103043	P.amygdalipv.tabaciICMP2835	P.syringaepv.solidagaeICMP16925	P.citronellolisLMG18378	P.graminisDSM11363	P.viridiflavaICMP19473	P.citronellolisG5.80	P.citronellolis3635H	P.viridiflavaICMP2848	P.cichoriiATCC10857	P.alliivorans20GA0068	P.coronafacienspv.oryzae1_6	P.bohemicaIA19	P.citronellolisYN-21	P.syringaepv.acerisICMP2802	P.citronellolis3324D	P.asturiensisLMG26898	P.citronellolisC12	P.citronellolisP3B5	P.syringaepv.lapsaICMP3947	P.syringaeCC1417	P.syringaepv.papulansICMP4048	P.savastanoipv.savastanoiICMP4352	P.citronellolis186G	P.syringaepv.japonicaM301072	P.caspianaFBF102	P.capsiciPc19-1	P.citronellolis155E	P.citronellolis155B	P.syringaepv.aptataICMP459	P.citronellolisLA18T	P.aeruginosaDSM50071	P.citronellolisSPPC2815	P.avellanaeBPIC631	P.syringaeCC1557	P.citronellolisWXP-4	P.brassicaeMAFF212427	P.syringaepv.coryliICMP17001	P.syringaepv.tomatoICMP2844	P.congelansDSM14939	P.cannabinaICMP2823	P.citronellolisEB200
P.amygdalipv.lachrymansM301315	1	0.858958	0.85768	0.858704	0.858805	0.853026	0.978143	0.83232	0.988927	0.895468	0.832292	0.843964	0.85664	0.832947	0.832404	0.858554	0.853142	0.856874	0.870049	0.844807	0.832902	0.896914	0.831916	0.85811	0.832572	0.831771	0.895653	0.857805	0.899936	0.978829	0.832284	0.897973	0.847288	0.852367	0.831914	0.831896	0.8953	0.831833	0.830301	0.832172	0.885981	0.871437	0.832772	0.842732	0.897791	0.882687	0.895811	0.878376	0.831916
P.syringaepv.ribicolaICMP3882	0.858958	1	0.883119	0.876253	0.999777	0.854279	0.85903	0.834608	0.85857	0.860795	0.83407	0.84614	0.88532	0.834183	0.833743	0.999487	0.854255	0.921352	0.856303	0.847609	0.83434	0.861294	0.83363	0.883314	0.835012	0.833967	0.859642	0.883158	0.85902	0.858563	0.833887	0.864822	0.847615	0.854164	0.833578	0.833603	0.859539	0.834341	0.833794	0.834627	0.861612	0.857794	0.833886	0.844504	0.862231	0.860094	0.859879	0.859696	0.834492
P.triticifoliiDOAB1067	0.85768	0.883119	1	0.873073	0.883107	0.854921	0.858125	0.834277	0.857947	0.859663	0.833678	0.845686	0.875415	0.833788	0.833586	0.882902	0.854967	0.882084	0.85531	0.846798	0.834986	0.861426	0.833526	0.948511	0.834236	0.834141	0.859319	0.986728	0.859211	0.858206	0.833702	0.863294	0.847242	0.85413	0.833514	0.833552	0.858942	0.833934	0.833805	0.83435	0.86085	0.856728	0.834025	0.845856	0.861418	0.859359	0.858853	0.857965	0.834071
P.floridensisGEV388	0.858704	0.876253	0.873073	1	0.876261	0.853807	0.857357	0.833835	0.859554	0.860286	0.83331	0.846115	0.873698	0.83351	0.833666	0.876167	0.853871	0.876303	0.858863	0.846791	0.833085	0.860604	0.833604	0.873522	0.833876	0.833	0.858712	0.873252	0.858731	0.857134	0.833796	0.866322	0.846779	0.856163	0.833602	0.833604	0.860651	0.833641	0.833338	0.833744	0.860722	0.856298	0.833427	0.845191	0.861316	0.859198	0.860796	0.85882	0.835803
P.viridiflavaDSM6694	0.858805	0.999777	0.883107	0.876261	1	0.854161	0.858927	0.834602	0.8585	0.860734	0.834088	0.846108	0.885239	0.83415	0.833722	0.999622	0.854217	0.921492	0.855913	0.847516	0.83421	0.861249	0.833523	0.883328	0.834714	0.833989	0.859613	0.883154	0.85892	0.858405	0.833866	0.864802	0.847472	0.854066	0.83347	0.833496	0.859509	0.834036	0.833695	0.834571	0.861561	0.857601	0.833913	0.844336	0.862221	0.860037	0.859816	0.859536	0.834246
P.cichoriiDSM50259	0.853026	0.854279	0.854921	0.853807	0.854161	1	0.852942	0.833641	0.853045	0.854524	0.833644	0.844043	0.852524	0.833856	0.833535	0.853917	0.999803	0.852772	0.849986	0.846653	0.833992	0.85552	0.833207	0.85465	0.833472	0.833847	0.853138	0.854727	0.853441	0.853359	0.833469	0.85814	0.84824	0.920091	0.833195	0.833189	0.853426	0.833736	0.833772	0.834318	0.85483	0.851312	0.834269	0.844472	0.855079	0.852587	0.852898	0.852684	0.833261
P.amygdaliCFBP3205	0.978143	0.85903	0.858125	0.857357	0.858927	0.852942	1	0.83368	0.978355	0.896227	0.832968	0.845273	0.856475	0.834283	0.83245	0.858795	0.853174	0.85712	0.869389	0.845153	0.834015	0.897624	0.832795	0.858242	0.833383	0.832149	0.895291	0.858429	0.901066	0.988662	0.832604	0.898	0.846953	0.852248	0.832782	0.832772	0.895132	0.833035	0.83188	0.833711	0.885753	0.871128	0.832471	0.842733	0.897848	0.88242	0.895834	0.874945	0.832906
P.citronellolisNBRC103043	0.83232	0.834608	0.834277	0.833835	0.834602	0.833641	0.83368	1	0.832997	0.835405	0.999906	0.83429	0.832917	0.984163	0.985106	0.834632	0.834467	0.833793	0.830875	0.835589	0.974411	0.835052	0.983561	0.834823	0.985145	0.974444	0.83403	0.832691	0.834484	0.834044	0.985107	0.836701	0.831296	0.835709	0.983527	0.98355	0.834547	0.984459	0.860708	0.983241	0.83393	0.830064	0.974528	0.843381	0.835901	0.832784	0.834935	0.833825	0.974268
P.amygdalipv.tabaciICMP2835	0.988927	0.85857	0.857947	0.859554	0.8585	0.853045	0.978355	0.832997	1	0.895219	0.832575	0.844051	0.856168	0.834106	0.833132	0.858279	0.853156	0.857122	0.871252	0.844654	0.833809	0.897388	0.832991	0.858069	0.832836	0.832919	0.89549	0.857926	0.899096	0.978919	0.833284	0.898542	0.847455	0.852233	0.832995	0.832972	0.895579	0.833293	0.83186	0.833881	0.885118	0.871032	0.832778	0.843083	0.897322	0.882546	0.896468	0.873837	0.832923
P.syringaepv.solidagaeICMP16925	0.895468	0.860795	0.859663	0.860286	0.860734	0.854524	0.896227	0.835405	0.895219	1	0.834898	0.846306	0.857634	0.834676	0.834223	0.86056	0.854702	0.859905	0.87059	0.8475	0.835358	0.983459	0.834792	0.860547	0.834924	0.834793	0.950696	0.859636	0.945564	0.895743	0.834381	0.950891	0.848832	0.853698	0.834757	0.834801	0.950589	0.835001	0.834008	0.834846	0.879484	0.875469	0.834808	0.846603	0.954029	0.878602	0.943041	0.874675	0.835252
P.citronellolisLMG18378	0.832292	0.83407	0.833678	0.83331	0.834088	0.833644	0.832968	0.999906	0.832575	0.834898	1	0.833922	0.832059	0.984154	0.985096	0.833994	0.834131	0.832894	0.830839	0.835008	0.974226	0.834674	0.983463	0.834389	0.985096	0.974333	0.833648	0.832174	0.834001	0.833619	0.9851	0.836169	0.830399	0.835111	0.983431	0.983453	0.83417	0.984412	0.860587	0.983254	0.833368	0.830463	0.974384	0.843341	0.835526	0.83227	0.834462	0.833604	0.974145
P.graminisDSM11363	0.843964	0.84614	0.845686	0.846115	0.846108	0.844043	0.845273	0.83429	0.844051	0.846306	0.833922	1	0.844386	0.833882	0.83416	0.846196	0.844373	0.845743	0.84548	0.858671	0.834287	0.846442	0.834421	0.847044	0.834264	0.833844	0.845268	0.846025	0.845199	0.845506	0.834098	0.850053	0.844323	0.844901	0.834323	0.834375	0.846386	0.834102	0.833301	0.834182	0.846417	0.844035	0.833867	0.844426	0.84841	0.845788	0.846712	0.844302	0.834099
P.viridiflavaICMP19473	0.85664	0.88532	0.875415	0.873698	0.885239	0.852524	0.856475	0.832917	0.856168	0.857634	0.832059	0.844386	1	0.832944	0.832389	0.885048	0.852671	0.881529	0.85528	0.845004	0.833187	0.858869	0.831129	0.875611	0.832123	0.833186	0.856864	0.875675	0.856844	0.856518	0.832579	0.861411	0.847885	0.852295	0.83113	0.831143	0.85675	0.833259	0.83267	0.832476	0.859396	0.855989	0.832631	0.843991	0.85917	0.857503	0.857231	0.85684	0.832668
P.citronellolisG5.80	0.832947	0.834183	0.833788	0.83351	0.83415	0.833856	0.834283	0.984163	0.834106	0.834676	0.984154	0.833882	0.832944	1	0.984097	0.833706	0.834142	0.83276	0.83086	0.8349	0.973672	0.834061	0.983959	0.834958	0.98351	0.973841	0.833296	0.832364	0.834255	0.83379	0.984082	0.836053	0.83043	0.835079	0.983908	0.983941	0.833702	0.983705	0.860851	0.984063	0.833812	0.829856	0.974626	0.842533	0.835398	0.832961	0.834405	0.832981	0.973407
P.citronellolis3635H	0.832404	0.833743	0.833586	0.833666	0.833722	0.833535	0.83245	0.985106	0.833132	0.834223	0.985096	0.83416	0.832389	0.984097	1	0.833853	0.833853	0.833164	0.830914	0.835218	0.974485	0.834586	0.983516	0.834187	0.984342	0.974181	0.83389	0.832197	0.834184	0.832937	0.999967	0.836413	0.830334	0.83511	0.983481	0.983481	0.8342	0.984156	0.860709	0.983217	0.8337	0.829459	0.974367	0.843259	0.835858	0.832263	0.834713	0.833066	0.97418
P.viridiflavaICMP2848	0.858554	0.999487	0.882902	0.876167	0.999622	0.853917	0.858795	0.834632	0.858279	0.86056	0.833994	0.846196	0.885048	0.833706	0.833853	1	0.854079	0.921211	0.855872	0.847418	0.83399	0.861089	0.833536	0.883141	0.834402	0.833613	0.859485	0.88294	0.858842	0.858265	0.833751	0.864752	0.847411	0.853957	0.833481	0.833507	0.859343	0.833999	0.833488	0.83446	0.861485	0.85739	0.833901	0.844216	0.861975	0.859916	0.859592	0.859415	0.83416
P.cichoriiATCC10857	0.853142	0.854255	0.854967	0.853871	0.854217	0.999803	0.853174	0.834467	0.853156	0.854702	0.834131	0.844373	0.852671	0.834142	0.833853	0.854079	1	0.853024	0.85017	0.846906	0.833841	0.855593	0.833903	0.854615	0.834193	0.83371	0.853275	0.854783	0.853579	0.853423	0.834141	0.858247	0.848463	0.920123	0.833893	0.833878	0.853475	0.83443	0.834124	0.835	0.854919	0.851592	0.834162	0.844677	0.855204	0.852623	0.853082	0.852676	0.834038
P.alliivorans20GA0068	0.856874	0.921352	0.882084	0.876303	0.921492	0.852772	0.85712	0.833793	0.857122	0.859905	0.832894	0.845743	0.881529	0.83276	0.833164	0.921211	0.853024	1	0.855006	0.846028	0.833059	0.860312	0.83358	0.882304	0.833559	0.832969	0.858711	0.882266	0.857628	0.856793	0.833065	0.862911	0.847421	0.853318	0.833508	0.833581	0.858636	0.833094	0.833381	0.833933	0.860119	0.855836	0.832784	0.844948	0.861761	0.85858	0.858614	0.858081	0.832895
P.coronafacienspv.oryzae1_6	0.870049	0.856303	0.85531	0.858863	0.855913	0.849986	0.869389	0.830875	0.871252	0.87059	0.830839	0.84548	0.85528	0.83086	0.830914	0.855872	0.85017	0.855006	1	0.843155	0.830265	0.871398	0.830127	0.855451	0.830834	0.831096	0.869485	0.855559	0.868688	0.869254	0.830541	0.874903	0.845317	0.850075	0.830145	0.830107	0.871071	0.830078	0.831242	0.830048	0.876848	0.872085	0.831032	0.841807	0.871832	0.878139	0.871438	0.874652	0.831017
P.bohemicaIA19	0.844807	0.847609	0.846798	0.846791	0.847516	0.846653	0.845153	0.835589	0.844654	0.8475	0.835008	0.858671	0.845004	0.8349	0.835218	0.847418	0.846906	0.846028	0.843155	1	0.835038	0.847966	0.834492	0.846875	0.835418	0.83443	0.845544	0.846861	0.847024	0.846594	0.834996	0.848567	0.845433	0.846263	0.834378	0.834498	0.845476	0.835246	0.834277	0.834953	0.847303	0.844819	0.834503	0.845175	0.847307	0.845267	0.846179	0.845607	0.835071
P.citronellolisYN-21	0.832902	0.83434	0.834986	0.833085	0.83421	0.833992	0.834015	0.974411	0.833809	0.835358	0.974226	0.834287	0.833187	0.973672	0.974485	0.83399	0.833841	0.833059	0.830265	0.835038	1	0.835621	0.97443	0.836341	0.974073	0.98164	0.83416	0.834013	0.834666	0.83309	0.974503	0.836433	0.829735	0.835438	0.974457	0.974472	0.833996	0.973507	0.861548	0.973428	0.833778	0.83072	0.982628	0.843043	0.836348	0.833425	0.835297	0.833121	0.982207
P.syringaepv.acerisICMP2802	0.896914	0.861294	0.861426	0.860604	0.861249	0.85552	0.897624	0.835052	0.897388	0.983459	0.834674	0.846442	0.858869	0.834061	0.834586	0.861089	0.855593	0.860312	0.871398	0.847966	0.835621	1	0.834693	0.861196	0.835507	0.83549	0.952269	0.861136	0.947292	0.897391	0.83463	0.952122	0.849342	0.854825	0.834673	0.834696	0.952079	0.835196	0.834215	0.835597	0.880366	0.877208	0.834986	0.846114	0.95533	0.878925	0.944141	0.874875	0.835897
P.citronellolis3324D	0.831916	0.83363	0.833526	0.833604	0.833523	0.833207	0.832795	0.983561	0.832991	0.834792	0.983463	0.834421	0.831129	0.983959	0.983516	0.833536	0.833903	0.83358	0.830127	0.834492	0.97443	0.834693	1	0.835453	0.983079	0.974296	0.833971	0.832511	0.834674	0.83332	0.983478	0.836403	0.830886	0.835583	0.999966	0.999961	0.833724	0.983419	0.860639	0.983514	0.833258	0.829434	0.974677	0.842647	0.835936	0.832513	0.834329	0.833171	0.974165
P.asturiensisLMG26898	0.85811	0.883314	0.948511	0.873522	0.883328	0.85465	0.858242	0.834823	0.858069	0.860547	0.834389	0.847044	0.875611	0.834958	0.834187	0.883141	0.854615	0.882304	0.855451	0.846875	0.836341	0.861196	0.835453	1	0.834802	0.835752	0.859287	0.948912	0.859318	0.858252	0.834035	0.86452	0.847075	0.854561	0.83513	0.835126	0.859731	0.834736	0.833389	0.834646	0.861793	0.856744	0.834886	0.845727	0.861721	0.860387	0.859533	0.859343	0.835659
P.citronellolisC12	0.832572	0.835012	0.834236	0.833876	0.834714	0.833472	0.833383	0.985145	0.832836	0.834924	0.985096	0.834264	0.832123	0.98351	0.984342	0.834402	0.834193	0.833559	0.830834	0.835418	0.974073	0.835507	0.983079	0.834802	1	0.974116	0.833952	0.833249	0.834362	0.833283	0.98424	0.836941	0.830972	0.834964	0.983112	0.983113	0.833722	0.983768	0.860865	0.983229	0.834743	0.830338	0.974372	0.843158	0.835962	0.832763	0.834973	0.833831	0.973759
P.citronellolisP3B5	0.831771	0.833967	0.834141	0.833	0.833989	0.833847	0.832149	0.974444	0.832919	0.834793	0.974333	0.833844	0.833186	0.973841	0.974181	0.833613	0.83371	0.832969	0.831096	0.83443	0.98164	0.83549	0.974296	0.835752	0.974116	1	0.83421	0.833165	0.834442	0.832601	0.974094	0.836576	0.830364	0.835893	0.974275	0.974296	0.834085	0.97472	0.861459	0.97441	0.833401	0.830368	0.982905	0.843497	0.836648	0.832783	0.834278	0.832308	0.982602
P.syringaepv.lapsaICMP3947	0.895653	0.859642	0.859319	0.858712	0.859613	0.853138	0.895291	0.83403	0.89549	0.950696	0.833648	0.845268	0.856864	0.833296	0.83389	0.859485	0.853275	0.858711	0.869485	0.845544	0.83416	0.952269	0.833971	0.859287	0.833952	0.83421	1	0.859364	0.947574	0.895705	0.833962	0.981743	0.848087	0.853072	0.833644	0.833651	0.982922	0.83364	0.833186	0.833837	0.8784	0.875245	0.833665	0.845446	0.966018	0.876744	0.945735	0.872637	0.834391
P.syringaeCC1417	0.857805	0.883158	0.986728	0.873252	0.883154	0.854727	0.858429	0.832691	0.857926	0.859636	0.832174	0.846025	0.875675	0.832364	0.832197	0.88294	0.854783	0.882266	0.855559	0.846861	0.834013	0.861136	0.832511	0.948912	0.833249	0.833165	0.859364	1	0.858845	0.857999	0.832294	0.86315	0.847604	0.854379	0.832425	0.832448	0.859226	0.832791	0.832741	0.833131	0.861295	0.857313	0.83346	0.84613	0.861457	0.85918	0.858224	0.858692	0.833566
P.syringaepv.papulansICMP4048	0.899936	0.85902	0.859211	0.858731	0.85892	0.853441	0.901066	0.834484	0.899096	0.945564	0.834001	0.845199	0.856844	0.834255	0.834184	0.858842	0.853579	0.857628	0.868688	0.847024	0.834666	0.947292	0.834674	0.859318	0.834362	0.834442	0.947574	0.858845	1	0.90024	0.834325	0.947796	0.847942	0.853274	0.834669	0.834657	0.947015	0.834275	0.833431	0.834326	0.88122	0.872942	0.833969	0.84433	0.951915	0.877229	0.941548	0.875462	0.834697
P.savastanoipv.savastanoiICMP4352	0.978829	0.858563	0.858206	0.857134	0.858405	0.853359	0.988662	0.834044	0.978919	0.895743	0.833619	0.845506	0.856518	0.83379	0.832937	0.858265	0.853423	0.856793	0.869254	0.846594	0.83309	0.897391	0.83332	0.858252	0.833283	0.832601	0.895705	0.857999	0.90024	1	0.833193	0.897718	0.847594	0.852564	0.832915	0.832901	0.894958	0.83324	0.831882	0.833838	0.885911	0.870959	0.832848	0.842374	0.897777	0.88274	0.895881	0.875161	0.832769
P.citronellolis186G	0.832284	0.833887	0.833702	0.833796	0.833866	0.833469	0.832604	0.985107	0.833284	0.834381	0.9851	0.834098	0.832579	0.984082	0.999967	0.833751	0.834141	0.833065	0.830541	0.834996	0.974503	0.83463	0.983478	0.834035	0.98424	0.974094	0.833962	0.832294	0.834325	0.833193	1	0.836506	0.830525	0.835401	0.983503	0.983526	0.834234	0.984096	0.860723	0.98325	0.833884	0.829535	0.974337	0.843347	0.835845	0.8325	0.834554	0.833113	0.974166
P.syringaepv.japonicaM301072	0.897973	0.864822	0.863294	0.866322	0.864802	0.85814	0.898	0.836701	0.898542	0.950891	0.836169	0.850053	0.861411	0.836053	0.836413	0.864752	0.858247	0.862911	0.874903	0.848567	0.836433	0.952122	0.836403	0.86452	0.836941	0.836576	0.981743	0.86315	0.947796	0.897718	0.836506	1	0.851939	0.857112	0.836173	0.836168	0.983263	0.835811	0.835704	0.835964	0.881815	0.878558	0.836757	0.848281	0.965417	0.881391	0.947174	0.87634	0.837083
P.caspianaFBF102	0.847288	0.847615	0.847242	0.846779	0.847472	0.84824	0.846953	0.831296	0.847455	0.848832	0.830399	0.844323	0.847885	0.83043	0.830334	0.847411	0.848463	0.847421	0.845317	0.845433	0.829735	0.849342	0.830886	0.847075	0.830972	0.830364	0.848087	0.847604	0.847942	0.847594	0.830525	0.851939	1	0.84727	0.830784	0.830664	0.847916	0.830533	0.829789	0.830892	0.849099	0.847594	0.829468	0.841589	0.849619	0.847143	0.848205	0.847058	0.831487
P.capsiciPc19-1	0.852367	0.854164	0.85413	0.856163	0.854066	0.920091	0.852248	0.835709	0.852233	0.853698	0.835111	0.844901	0.852295	0.835079	0.83511	0.853957	0.920123	0.853318	0.850075	0.846263	0.835438	0.854825	0.835583	0.854561	0.834964	0.835893	0.853072	0.854379	0.853274	0.852564	0.835401	0.857112	0.84727	1	0.835481	0.835468	0.852705	0.835759	0.834755	0.836726	0.854584	0.85122	0.835559	0.845662	0.854356	0.852423	0.853101	0.851913	0.83688
P.citronellolis155E	0.831914	0.833578	0.833514	0.833602	0.83347	0.833195	0.832782	0.983527	0.832995	0.834757	0.983431	0.834323	0.83113	0.983908	0.983481	0.833481	0.833893	0.833508	0.830145	0.834378	0.974457	0.834673	0.999966	0.83513	0.983112	0.974275	0.833644	0.832425	0.834669	0.832915	0.983503	0.836173	0.830784	0.835481	1	0.999973	0.833768	0.983369	0.860532	0.983526	0.833277	0.829386	0.974661	0.84275	0.836041	0.8326	0.834515	0.833301	0.974127
P.citronellolis155B	0.831896	0.833603	0.833552	0.833604	0.833496	0.833189	0.832772	0.98355	0.832972	0.834801	0.983453	0.834375	0.831143	0.983941	0.983481	0.833507	0.833878	0.833581	0.830107	0.834498	0.974472	0.834696	0.999961	0.835126	0.983113	0.974296	0.833651	0.832448	0.834657	0.832901	0.983526	0.836168	0.830664	0.835468	0.999973	1	0.833706	0.983355	0.860691	0.983538	0.833222	0.829485	0.974615	0.842782	0.83605	0.832578	0.834412	0.83322	0.974031
P.syringaepv.aptataICMP459	0.8953	0.859539	0.858942	0.860651	0.859509	0.853426	0.895132	0.834547	0.895579	0.950589	0.83417	0.846386	0.85675	0.833702	0.8342	0.859343	0.853475	0.858636	0.871071	0.845476	0.833996	0.952079	0.833724	0.859731	0.833722	0.834085	0.982922	0.859226	0.947015	0.894958	0.834234	0.983263	0.847916	0.852705	0.833768	0.833706	1	0.833512	0.833277	0.833698	0.878249	0.874964	0.834135	0.845283	0.965424	0.878119	0.945869	0.872935	0.834746
P.citronellolisLA18T	0.831833	0.834341	0.833934	0.833641	0.834036	0.833736	0.833035	0.984459	0.833293	0.835001	0.984412	0.834102	0.833259	0.983705	0.984156	0.833999	0.83443	0.833094	0.830078	0.835246	0.973507	0.835196	0.983419	0.834736	0.983768	0.97472	0.83364	0.832791	0.834275	0.83324	0.984096	0.835811	0.830533	0.835759	0.983369	0.983355	0.833512	1	0.86065	0.983745	0.833047	0.830104	0.97431	0.843315	0.836163	0.832578	0.834547	0.832978	0.974532
P.aeruginosaDSM50071	0.830301	0.833794	0.833805	0.833338	0.833695	0.833772	0.83188	0.860708	0.83186	0.834008	0.860587	0.833301	0.83267	0.860851	0.860709	0.833488	0.834124	0.833381	0.831242	0.834277	0.861548	0.834215	0.860639	0.833389	0.860865	0.861459	0.833186	0.832741	0.833431	0.831882	0.860723	0.835704	0.829789	0.834755	0.860532	0.860691	0.833277	0.86065	1	0.861043	0.833097	0.831048	0.861221	0.840874	0.834186	0.83168	0.834142	0.832093	0.861308
P.citronellolisSPPC2815	0.832172	0.834627	0.83435	0.833744	0.834571	0.834318	0.833711	0.983241	0.833881	0.834846	0.983254	0.834182	0.832476	0.984063	0.983217	0.83446	0.835	0.833933	0.830048	0.834953	0.973428	0.835597	0.983514	0.834646	0.983229	0.97441	0.833837	0.833131	0.834326	0.833838	0.98325	0.835964	0.830892	0.836726	0.983526	0.983538	0.833698	0.983745	0.861043	1	0.833435	0.829278	0.974115	0.843438	0.836553	0.832549	0.83468	0.834336	0.974417
P.avellanaeBPIC631	0.885981	0.861612	0.86085	0.860722	0.861561	0.85483	0.885753	0.83393	0.885118	0.879484	0.833368	0.846417	0.859396	0.833812	0.8337	0.861485	0.854919	0.860119	0.876848	0.847303	0.833778	0.880366	0.833258	0.861793	0.834743	0.833401	0.8784	0.861295	0.88122	0.885911	0.833884	0.881815	0.849099	0.854584	0.833277	0.833222	0.878249	0.833047	0.833097	0.833435	1	0.877931	0.833609	0.844299	0.881157	0.959709	0.879169	0.887053	0.833996
P.syringaeCC1557	0.871437	0.857794	0.856728	0.856298	0.857601	0.851312	0.871128	0.830064	0.871032	0.875469	0.830463	0.844035	0.855989	0.829856	0.829459	0.85739	0.851592	0.855836	0.872085	0.844819	0.83072	0.877208	0.829434	0.856744	0.830338	0.830368	0.875245	0.857313	0.872942	0.870959	0.829535	0.878558	0.847594	0.85122	0.829386	0.829485	0.874964	0.830104	0.831048	0.829278	0.877931	1	0.830485	0.843214	0.876042	0.875703	0.875428	0.897608	0.83078
P.citronellolisWXP-4	0.832772	0.833886	0.834025	0.833427	0.833913	0.834269	0.832471	0.974528	0.832778	0.834808	0.974384	0.833867	0.832631	0.974626	0.974367	0.833901	0.834162	0.832784	0.831032	0.834503	0.982628	0.834986	0.974677	0.834886	0.974372	0.982905	0.833665	0.83346	0.833969	0.832848	0.974337	0.836757	0.829468	0.835559	0.974661	0.974615	0.834135	0.97431	0.861221	0.974115	0.833609	0.830485	1	0.842618	0.835793	0.83257	0.834927	0.832199	0.98264
P.brassicaeMAFF212427	0.842732	0.844504	0.845856	0.845191	0.844336	0.844472	0.842733	0.843381	0.843083	0.846603	0.843341	0.844426	0.843991	0.842533	0.843259	0.844216	0.844677	0.844948	0.841807	0.845175	0.843043	0.846114	0.842647	0.845727	0.843158	0.843497	0.845446	0.84613	0.84433	0.842374	0.843347	0.848281	0.841589	0.845662	0.84275	0.842782	0.845283	0.843315	0.840874	0.843438	0.844299	0.843214	0.842618	1	0.847839	0.84331	0.84406	0.843124	0.843369
P.syringaepv.coryliICMP17001	0.897791	0.862231	0.861418	0.861316	0.862221	0.855079	0.897848	0.835901	0.897322	0.954029	0.835526	0.84841	0.85917	0.835398	0.835858	0.861975	0.855204	0.861761	0.871832	0.847307	0.836348	0.95533	0.835936	0.861721	0.835962	0.836648	0.966018	0.861457	0.951915	0.897777	0.835845	0.965417	0.849619	0.854356	0.836041	0.83605	0.965424	0.836163	0.834186	0.836553	0.881157	0.876042	0.835793	0.847839	1	0.87974	0.94785	0.874867	0.83668
P.syringaepv.tomatoICMP2844	0.882687	0.860094	0.859359	0.859198	0.860037	0.852587	0.88242	0.832784	0.882546	0.878602	0.83227	0.845788	0.857503	0.832961	0.832263	0.859916	0.852623	0.85858	0.878139	0.845267	0.833425	0.878925	0.832513	0.860387	0.832763	0.832783	0.876744	0.85918	0.877229	0.88274	0.8325	0.881391	0.847143	0.852423	0.8326	0.832578	0.878119	0.832578	0.83168	0.832549	0.959709	0.875703	0.83257	0.84331	0.87974	1	0.877165	0.88583	0.833596
P.congelansDSM14939	0.895811	0.859879	0.858853	0.860796	0.859816	0.852898	0.895834	0.834935	0.896468	0.943041	0.834462	0.846712	0.857231	0.834405	0.834713	0.859592	0.853082	0.858614	0.871438	0.846179	0.835297	0.944141	0.834329	0.859533	0.834973	0.834278	0.945735	0.858224	0.941548	0.895881	0.834554	0.947174	0.848205	0.853101	0.834515	0.834412	0.945869	0.834547	0.834142	0.83468	0.879169	0.875428	0.834927	0.84406	0.94785	0.877165	1	0.873047	0.835044
P.cannabinaICMP2823	0.878376	0.859696	0.857965	0.85882	0.859536	0.852684	0.874945	0.833825	0.873837	0.874675	0.833604	0.844302	0.85684	0.832981	0.833066	0.859415	0.852676	0.858081	0.874652	0.845607	0.833121	0.874875	0.833171	0.859343	0.833831	0.832308	0.872637	0.858692	0.875462	0.875161	0.833113	0.87634	0.847058	0.851913	0.833301	0.83322	0.872935	0.832978	0.832093	0.834336	0.887053	0.897608	0.832199	0.843124	0.874867	0.88583	0.873047	1	0.833209
P.citronellolisEB200	0.831916	0.834492	0.834071	0.835803	0.834246	0.833261	0.832906	0.974268	0.832923	0.835252	0.974145	0.834099	0.832668	0.973407	0.97418	0.83416	0.834038	0.832895	0.831017	0.835071	0.982207	0.835897	0.974165	0.835659	0.973759	0.982602	0.834391	0.833566	0.834697	0.832769	0.974166	0.837083	0.831487	0.83688	0.974127	0.974031	0.834746	0.974532	0.861308	0.974417	0.833996	0.83078	0.98264	0.843369	0.83668	0.833596	0.835044	0.833209	1
P.citronellolis155H	0.831877	0.833602	0.833497	0.833572	0.833494	0.83316	0.832755	0.983561	0.832956	0.834794	0.983471	0.834342	0.831115	0.983967	0.983495	0.83349	0.833857	0.83357	0.830067	0.834447	0.974472	0.834675	0.999979	0.835095	0.983115	0.974302	0.833702	0.832403	0.834673	0.832887	0.983525	0.836153	0.83067	0.835394	0.999978	0.999977	0.833406	0.983459	0.860479	0.983549	0.832997	0.829231	0.974585	0.842321	0.835798	0.832437	0.834419	0.832962	0.974277
P.syringaepv.pisiICMP2788	0.896322	0.859268	0.859531	0.861442	0.859159	0.853925	0.895897	0.834375	0.896634	0.951145	0.833893	0.846627	0.858355	0.833522	0.834058	0.85901	0.854045	0.859047	0.872267	0.846441	0.834103	0.953062	0.83359	0.860263	0.834869	0.834015	0.981425	0.859517	0.947693	0.89621	0.834295	0.98119	0.847698	0.853112	0.833548	0.833514	0.98152	0.833095	0.833281	0.833672	0.880889	0.873963	0.834267	0.845726	0.96599	0.880097	0.947244	0.875546	0.834716
P.cannabinapv.alisalensisES4326	0.874942	0.860109	0.85847	0.858787	0.859972	0.852569	0.873409	0.834215	0.872872	0.874482	0.833826	0.84516	0.856947	0.83335	0.833079	0.859801	0.85258	0.85798	0.876568	0.84697	0.83361	0.87481	0.833139	0.859228	0.833945	0.83235	0.87298	0.8589	0.874004	0.873399	0.833456	0.876387	0.847161	0.851694	0.83313	0.833226	0.873022	0.83314	0.83241	0.833846	0.885565	0.897662	0.833217	0.842983	0.874648	0.885517	0.872481	0.980268	0.833902
P.citronellolisGW210015_S63	0.832237	0.834888	0.834057	0.834162	0.834804	0.834744	0.832967	0.974486	0.833089	0.835011	0.974384	0.8345	0.832873	0.974179	0.97436	0.834694	0.835584	0.833386	0.830471	0.834791	0.982545	0.835605	0.974696	0.835176	0.974234	0.982803	0.834788	0.833771	0.835027	0.832715	0.974461	0.837811	0.831539	0.836296	0.974516	0.974425	0.834594	0.974217	0.861847	0.974101	0.834156	0.830394	0.984092	0.843329	0.836802	0.834067	0.835122	0.832867	0.982489
P.citronellolisG5Li.T10	0.831535	0.834077	0.833464	0.832956	0.83413	0.834692	0.831564	0.974239	0.831759	0.83406	0.9742	0.83417	0.832253	0.974162	0.974409	0.834125	0.834536	0.832119	0.830584	0.835179	0.982516	0.834425	0.974291	0.834586	0.974014	0.98285	0.833491	0.832844	0.834104	0.832007	0.974385	0.835984	0.830302	0.835462	0.974206	0.974215	0.833515	0.974172	0.861314	0.973878	0.833266	0.830526	0.982735	0.842969	0.835988	0.833084	0.834832	0.832405	0.982691
P.syringaepv.syringaeB728a	0.896941	0.860355	0.859834	0.863113	0.860287	0.854602	0.897152	0.83411	0.897207	0.984221	0.834404	0.846691	0.857972	0.832892	0.833565	0.860054	0.854798	0.859316	0.872329	0.846857	0.83459	0.986084	0.834207	0.860731	0.833259	0.833815	0.951843	0.859793	0.947398	0.896964	0.833315	0.953005	0.848231	0.853503	0.834247	0.834249	0.952521	0.834001	0.832253	0.834101	0.87986	0.876097	0.834365	0.844925	0.955568	0.878908	0.944959	0.874719	0.834827
P.syringaeUB246	0.847275	0.848135	0.847	0.847486	0.848001	0.847998	0.847468	0.83075	0.847148	0.848975	0.829988	0.846026	0.847607	0.830789	0.829875	0.848041	0.848165	0.847149	0.846068	0.845036	0.830716	0.849553	0.829625	0.847792	0.830857	0.830697	0.847781	0.847195	0.848299	0.847773	0.829989	0.851359	0.895804	0.847689	0.829669	0.82973	0.847829	0.828769	0.831196	0.831255	0.849748	0.850922	0.829541	0.842286	0.849172	0.848353	0.84811	0.847927	0.831086
P.citronellolisTTU2014-011ASC	0.831734	0.833877	0.833756	0.833794	0.833682	0.833845	0.832726	0.974242	0.833285	0.835446	0.974186	0.834501	0.832405	0.973947	0.974377	0.833563	0.83456	0.832864	0.830811	0.83555	0.982973	0.835912	0.974481	0.834813	0.97418	0.983381	0.834665	0.833573	0.834749	0.83292	0.974415	0.837105	0.831138	0.835557	0.97445	0.974386	0.834473	0.974291	0.861438	0.974052	0.833809	0.830074	0.983458	0.843236	0.8367	0.833486	0.83503	0.833456	0.982749
P.coronafacienspv.oryzaeICMP9088	0.869632	0.856219	0.855656	0.857189	0.856037	0.85041	0.869127	0.831754	0.871105	0.869589	0.830984	0.844369	0.85418	0.831539	0.831667	0.855982	0.850359	0.854743	0.993225	0.843722	0.830721	0.870767	0.831229	0.855379	0.831294	0.831788	0.869467	0.855605	0.868758	0.869299	0.83176	0.874273	0.845507	0.850636	0.831161	0.831139	0.86994	0.830862	0.831784	0.831153	0.876906	0.87152	0.830775	0.841832	0.871326	0.875106	0.871113	0.873023	0.832046
P.citronellolis3324G	0.831905	0.833578	0.833518	0.833591	0.83349	0.833197	0.83277	0.983562	0.832986	0.834767	0.983476	0.834368	0.831135	0.983908	0.983503	0.833482	0.833898	0.833559	0.830106	0.834496	0.974473	0.834749	0.999966	0.835104	0.983124	0.974301	0.833665	0.832427	0.834662	0.832908	0.983521	0.836169	0.830727	0.835425	0.999955	0.99995	0.833429	0.983453	0.86049	0.983576	0.833008	0.829226	0.974618	0.842336	0.835763	0.832469	0.834442	0.832974	0.974269
P.amygdaliICMP3918	0.977763	0.858914	0.85804	0.857252	0.858818	0.852662	0.999541	0.833614	0.978092	0.895923	0.833065	0.845373	0.856439	0.833274	0.832242	0.858669	0.85294	0.857145	0.868974	0.845011	0.832448	0.89739	0.833016	0.858098	0.832669	0.831947	0.895375	0.858268	0.901014	0.988252	0.832427	0.897892	0.847042	0.852083	0.832904	0.832918	0.89501	0.832063	0.831808	0.833275	0.885691	0.870932	0.832511	0.842647	0.897609	0.88242	0.895652	0.874821	0.83287
P.citronellolisISHS.CFo	0.83119	0.83529	0.834023	0.833624	0.835252	0.8345	0.832313	0.973932	0.832764	0.835	0.973912	0.834265	0.832841	0.974055	0.974216	0.835016	0.834574	0.833395	0.83012	0.835047	0.981379	0.835786	0.974114	0.835354	0.974042	0.982875	0.834181	0.833575	0.83446	0.832731	0.974252	0.837174	0.830928	0.8358	0.974101	0.974088	0.834434	0.974468	0.861631	0.974361	0.834108	0.830697	0.982737	0.842852	0.836242	0.833895	0.834957	0.83428	0.982478
P.syringaepv.tomatoDC3000	0.883292	0.859954	0.859095	0.859054	0.859938	0.85235	0.88233	0.832415	0.882452	0.878411	0.831863	0.845653	0.857586	0.832316	0.831972	0.859705	0.852344	0.858249	0.878354	0.845126	0.832717	0.878799	0.832389	0.860177	0.832163	0.832092	0.876576	0.858921	0.877138	0.882622	0.831987	0.881238	0.846858	0.852082	0.832476	0.832455	0.878066	0.832205	0.831301	0.832224	0.959755	0.876142	0.832469	0.842712	0.879641	0.999888	0.877003	0.887666	0.833057
P.citronellolisG5.41a	0.831624	0.8343	0.833392	0.83446	0.833925	0.833917	0.832131	0.974607	0.832015	0.834379	0.974593	0.834289	0.832381	0.97406	0.974453	0.834115	0.834061	0.832819	0.83202	0.835062	0.981773	0.834804	0.974645	0.835002	0.974511	0.983631	0.833737	0.83313	0.834456	0.831991	0.97452	0.83581	0.83067	0.835226	0.9746	0.974591	0.833622	0.975116	0.861164	0.974489	0.833417	0.830271	0.983067	0.843273	0.83618	0.833117	0.835225	0.832599	0.98298
P.citronellolisDSM50332	0.832281	0.834538	0.834247	0.833768	0.834579	0.833575	0.83361	0.999932	0.833231	0.835424	0.99986	0.834079	0.832791	0.984092	0.985016	0.834439	0.834459	0.833437	0.830865	0.835459	0.974252	0.835035	0.983415	0.834736	0.984828	0.974223	0.834055	0.832558	0.834502	0.833978	0.984985	0.836471	0.831131	0.835539	0.983403	0.983397	0.834565	0.984325	0.860695	0.983144	0.83391	0.829969	0.974344	0.84302	0.835966	0.832993	0.834999	0.833754	0.974165
P.savastanoipv.glycineaICMP2236	0.847161	0.847491	0.847272	0.847589	0.8474	0.84788	0.847172	0.831138	0.847608	0.849342	0.83022	0.846417	0.848163	0.830863	0.829991	0.847298	0.847891	0.846659	0.846528	0.84609	0.831289	0.850575	0.830764	0.848601	0.83147	0.831811	0.848507	0.84746	0.849116	0.847187	0.830008	0.852747	0.895808	0.848575	0.830557	0.830638	0.84846	0.829917	0.830983	0.831378	0.850043	0.850083	0.830497	0.842173	0.850468	0.847844	0.848752	0.847657	0.831385
P.citronellolisCCA1	0.832673	0.834097	0.833824	0.833725	0.834152	0.833984	0.833193	0.974151	0.832841	0.834944	0.974081	0.834251	0.832184	0.973782	0.974086	0.834147	0.833966	0.833004	0.830652	0.835507	0.982802	0.835346	0.974065	0.83477	0.973942	0.982377	0.833995	0.833332	0.833915	0.833344	0.974098	0.83652	0.830502	0.835482	0.973968	0.974008	0.834111	0.973894	0.861452	0.973805	0.833717	0.830683	0.982067	0.842759	0.836358	0.833308	0.83532	0.83261	0.982585
P.syringaepv.tagetisICMP4091	0.897928	0.85643	0.855643	0.856843	0.856205	0.850141	0.897	0.83113	0.897349	0.890063	0.831088	0.844734	0.8545	0.83133	0.831773	0.855893	0.85016	0.855171	0.867967	0.844426	0.831408	0.892102	0.83182	0.857222	0.831107	0.830638	0.889375	0.856327	0.88971	0.897135	0.831479	0.892272	0.846151	0.850475	0.831838	0.83181	0.889871	0.831592	0.831023	0.831086	0.877067	0.868635	0.832071	0.842392	0.892157	0.875386	0.890713	0.869704	0.831385
P.citronellolisGW210018_S65	0.831946	0.835875	0.834819	0.835026	0.83569	0.834581	0.833858	0.915642	0.832708	0.835245	0.915633	0.834377	0.83492	0.916471	0.915986	0.835765	0.835357	0.835275	0.830585	0.83602	0.918072	0.835487	0.916009	0.835265	0.916152	0.91649	0.835077	0.834652	0.834729	0.833674	0.915942	0.837678	0.830744	0.835542	0.916098	0.916079	0.835023	0.916178	0.861479	0.915722	0.834385	0.832634	0.916504	0.842259	0.836243	0.834003	0.83427	0.833836	0.916501
P.citronellolisTTU2014-008ASC	0.831753	0.833923	0.833808	0.833817	0.833697	0.833748	0.832797	0.974359	0.833341	0.835415	0.974289	0.834471	0.832445	0.974003	0.974482	0.833566	0.834564	0.832831	0.830837	0.835604	0.983022	0.835916	0.974534	0.834874	0.97425	0.983425	0.834614	0.833659	0.834804	0.833095	0.974455	0.837181	0.831265	0.835619	0.974459	0.974412	0.834463	0.974328	0.861438	0.974141	0.833843	0.830085	0.983437	0.84327	0.836737	0.83349	0.835039	0.833493	0.982855
P.syringaepv.pisiICMP4433	0.895312	0.859396	0.859503	0.859884	0.859218	0.853846	0.895378	0.834528	0.895806	0.950804	0.83404	0.845157	0.858357	0.833469	0.834139	0.859066	0.853995	0.858688	0.870921	0.846412	0.834043	0.952357	0.833761	0.859235	0.83412	0.834532	0.980651	0.859397	0.947221	0.895549	0.834366	0.980699	0.847693	0.853263	0.833766	0.833694	0.980705	0.833271	0.833474	0.833902	0.880624	0.873771	0.834226	0.846089	0.965296	0.879177	0.946481	0.874911	0.834843
P.agariciLMG2112	0.842195	0.844917	0.844467	0.843451	0.844804	0.844436	0.844234	0.836261	0.843968	0.844192	0.836145	0.842807	0.842821	0.836101	0.835946	0.844705	0.844925	0.843446	0.840871	0.845273	0.836245	0.844803	0.836364	0.844917	0.836343	0.836007	0.846049	0.84515	0.844588	0.844819	0.836046	0.846943	0.842293	0.845571	0.836519	0.836535	0.844429	0.836015	0.834193	0.836572	0.844517	0.843474	0.836507	0.84657	0.845714	0.842212	0.845207	0.844129	0.836376
P.citronellolisERR912109	0.831296	0.833508	0.833976	0.833839	0.833188	0.833422	0.832296	0.973556	0.832336	0.833884	0.973484	0.833611	0.832094	0.97388	0.97412	0.833226	0.833695	0.832169	0.830644	0.835429	0.983044	0.834289	0.974662	0.834579	0.973967	0.982207	0.833364	0.833529	0.834042	0.83227	0.974085	0.835527	0.83016	0.83589	0.974578	0.974508	0.83326	0.974225	0.861122	0.973954	0.834054	0.831695	0.982679	0.842899	0.836104	0.832911	0.834354	0.832697	0.982752
M03	0.831485	0.83444	0.834117	0.833523	0.834087	0.833537	0.832248	0.974359	0.83254	0.835075	0.974433	0.833865	0.832524	0.974429	0.974621	0.834025	0.834199	0.832693	0.830075	0.835	0.982087	0.835765	0.974766	0.834869	0.974118	0.98338	0.834073	0.83421	0.834265	0.832384	0.974665	0.836967	0.830873	0.835889	0.974758	0.974735	0.833624	0.974716	0.861671	0.974763	0.833619	0.829772	0.983265	0.842927	0.836409	0.833371	0.834567	0.832985	0.983314
P.syringaeCC1583	0.873331	0.860096	0.858477	0.85757	0.860009	0.853146	0.873169	0.83202	0.873068	0.876602	0.831564	0.845142	0.856854	0.831342	0.832114	0.859784	0.85311	0.857567	0.873548	0.845423	0.832553	0.8779	0.832615	0.858548	0.831678	0.832346	0.875798	0.858838	0.874434	0.873341	0.832324	0.879049	0.847979	0.852355	0.832401	0.832414	0.875324	0.831453	0.831848	0.832043	0.880325	0.944271	0.831505	0.844157	0.877728	0.878872	0.876245	0.901271	0.832558
P.citronellolisSJTE-3	0.831955	0.834624	0.835108	0.834531	0.83457	0.834004	0.833658	0.973878	0.832883	0.834663	0.97383	0.834282	0.832878	0.973496	0.973988	0.834227	0.834581	0.832685	0.83131	0.835659	0.983	0.835392	0.97393	0.835508	0.973552	0.982221	0.833939	0.834158	0.834391	0.833237	0.974034	0.836213	0.8317	0.836088	0.97379	0.973798	0.833918	0.973867	0.861393	0.973569	0.834093	0.830845	0.982558	0.843485	0.836219	0.833518	0.835002	0.833522	0.983516
P.citronellolis3635E	0.832262	0.833657	0.833462	0.833598	0.833638	0.833479	0.832313	0.98511	0.833002	0.834167	0.985099	0.834082	0.832344	0.984075	0.999967	0.833521	0.833939	0.832834	0.830516	0.834795	0.97445	0.83441	0.983463	0.833748	0.984275	0.974094	0.833733	0.832066	0.834139	0.832914	0.999957	0.836194	0.830257	0.835075	0.983417	0.983436	0.833886	0.984122	0.860525	0.983172	0.833586	0.829336	0.974304	0.842962	0.835715	0.832322	0.834409	0.832871	0.9743
P.citronellolisMAG6395	0.83261	0.834057	0.834241	0.835459	0.833942	0.834377	0.832806	0.974818	0.833148	0.835033	0.974673	0.834259	0.832727	0.974611	0.974883	0.833932	0.834613	0.832899	0.830464	0.834539	0.982477	0.835627	0.974672	0.834986	0.974339	0.982945	0.833862	0.833667	0.834227	0.833084	0.974852	0.837164	0.830121	0.835679	0.974592	0.974532	0.83431	0.974424	0.861306	0.974587	0.833978	0.831835	0.99946	0.842548	0.836011	0.833391	0.834962	0.832697	0.982714
P.avellanaeJCM11937	0.884684	0.85994	0.859195	0.858903	0.859891	0.853079	0.884392	0.833126	0.88363	0.877619	0.832519	0.845183	0.857893	0.833335	0.832592	0.859791	0.85314	0.858238	0.875165	0.846187	0.833139	0.878754	0.832536	0.860125	0.834176	0.832653	0.876831	0.859592	0.879773	0.884643	0.832768	0.880462	0.847596	0.852772	0.832538	0.832493	0.87667	0.832139	0.83229	0.832715	0.999737	0.8764	0.832767	0.843147	0.879768	0.958688	0.877399	0.885678	0.833422
P.viridiflavaCC1582	0.857892	0.96739	0.883025	0.876351	0.967446	0.853914	0.858574	0.833794	0.858205	0.860644	0.833241	0.84565	0.884956	0.833108	0.83336	0.967306	0.854162	0.920527	0.855667	0.847006	0.83324	0.86095	0.833609	0.883423	0.834053	0.832724	0.859402	0.882949	0.858848	0.85793	0.833612	0.863537	0.847048	0.854445	0.833452	0.833424	0.859152	0.833199	0.832599	0.834361	0.861399	0.857267	0.832638	0.845664	0.861678	0.860195	0.859638	0.859275	0.833855
P.amygdalipv.morsprunorumM302280	0.885504	0.860345	0.859594	0.859653	0.860337	0.853404	0.884982	0.834425	0.884215	0.878678	0.833785	0.845639	0.858371	0.834174	0.834139	0.860183	0.853436	0.859151	0.876523	0.845814	0.83451	0.880172	0.833195	0.860449	0.833764	0.8338	0.877988	0.860008	0.87915	0.884442	0.834461	0.881019	0.847468	0.853731	0.833317	0.833315	0.877584	0.833982	0.832509	0.833797	0.978991	0.877569	0.833409	0.844532	0.879621	0.958644	0.878748	0.885718	0.834258
P.syringaepv.helianthiICMP4531	0.898075	0.85658	0.856095	0.85648	0.856428	0.85118	0.897478	0.832448	0.897922	0.890159	0.831596	0.844372	0.854407	0.832633	0.832525	0.856234	0.851238	0.855426	0.867898	0.84507	0.832821	0.892437	0.832838	0.856792	0.833105	0.832305	0.88993	0.856595	0.890712	0.898537	0.832709	0.892884	0.846415	0.850838	0.832867	0.832902	0.889738	0.831819	0.831546	0.832472	0.879358	0.868305	0.832587	0.843012	0.892254	0.876681	0.890684	0.871643	0.833127
P.syringaepv.dysoxyliCFBP2356	0.9006	0.859285	0.859534	0.858211	0.859184	0.853548	0.90139	0.834648	0.900847	0.944121	0.834098	0.845272	0.85706	0.833842	0.833728	0.859096	0.853711	0.85796	0.869228	0.846588	0.834095	0.945931	0.834141	0.859759	0.833795	0.834346	0.947071	0.859341	0.986969	0.900898	0.833917	0.947795	0.848714	0.853243	0.834199	0.834116	0.946643	0.833864	0.832998	0.833918	0.878604	0.873547	0.834082	0.844	0.952337	0.876959	0.941496	0.873247	0.834942
P.savastanoipv.phaseolicola1448A	0.98199	0.858365	0.857593	0.857419	0.858255	0.852758	0.97797	0.831831	0.982138	0.894914	0.831944	0.844671	0.856074	0.832691	0.832214	0.858053	0.852758	0.85679	0.869889	0.84442	0.832375	0.897214	0.832511	0.857488	0.831566	0.832149	0.895066	0.857366	0.898746	0.9783	0.832236	0.897367	0.847707	0.851911	0.832395	0.832536	0.894699	0.831681	0.830699	0.832521	0.885231	0.871634	0.831874	0.843343	0.897024	0.881792	0.89577	0.874423	0.831708
P.syringaeKCTC12500	0.896108	0.859805	0.859216	0.860743	0.859566	0.853175	0.89532	0.83328	0.895593	0.950466	0.833277	0.845215	0.85701	0.833232	0.833332	0.859375	0.853402	0.857986	0.87079	0.84619	0.833528	0.952125	0.8338	0.858801	0.833444	0.833884	0.982382	0.859279	0.947022	0.894999	0.833132	0.982829	0.847793	0.853028	0.833817	0.833795	0.983019	0.83285	0.832425	0.833267	0.878711	0.875385	0.834073	0.844654	0.965495	0.876999	0.945592	0.87306	0.83397
P.amygdalipv.lachrymansM302278	0.883271	0.860016	0.859678	0.859005	0.859954	0.852413	0.882892	0.832871	0.883115	0.878551	0.832364	0.845087	0.858066	0.832891	0.832328	0.859829	0.852506	0.858359	0.876317	0.845219	0.83324	0.879619	0.832457	0.860032	0.832881	0.832662	0.87751	0.859808	0.877859	0.88298	0.832535	0.881126	0.847389	0.853049	0.832507	0.83247	0.877567	0.832731	0.83131	0.832545	0.959719	0.87648	0.832367	0.844408	0.879991	0.99334	0.877598	0.88519	0.833139
P.syringaeUSA007	0.883086	0.859931	0.859187	0.858724	0.859875	0.852523	0.882554	0.832234	0.882094	0.878415	0.83166	0.845325	0.857474	0.832468	0.832822	0.859742	0.852572	0.857661	0.876075	0.845603	0.832428	0.878985	0.83186	0.859471	0.832536	0.832457	0.876968	0.859542	0.876504	0.882526	0.83294	0.87979	0.847666	0.852278	0.831746	0.831903	0.876385	0.832093	0.832735	0.831773	0.971022	0.877058	0.83175	0.843225	0.878764	0.961084	0.876912	0.883542	0.832629
P.tremaeICMP9151	0.872705	0.856457	0.85593	0.855593	0.856289	0.850419	0.872835	0.832087	0.872122	0.870376	0.831339	0.844096	0.853805	0.832	0.831764	0.856222	0.850352	0.855117	0.992441	0.844589	0.831134	0.871586	0.831423	0.855436	0.831335	0.831665	0.869862	0.855727	0.870251	0.873491	0.831852	0.873325	0.845833	0.850372	0.831365	0.83141	0.869787	0.83106	0.831881	0.831347	0.878469	0.871604	0.831024	0.841619	0.871501	0.878761	0.870083	0.87568	0.832667
P.syringaepv.atrofaciensICMP4394	0.895493	0.859002	0.859326	0.862052	0.858937	0.8539	0.895556	0.834544	0.896234	0.950257	0.834184	0.846523	0.857285	0.834024	0.834664	0.858756	0.853982	0.858644	0.871246	0.845649	0.834822	0.951962	0.834311	0.859652	0.834301	0.834726	0.981536	0.859512	0.947243	0.895331	0.834776	0.986454	0.847977	0.853013	0.834415	0.834391	0.983806	0.833706	0.833346	0.834314	0.878249	0.874765	0.834538	0.845032	0.965324	0.877295	0.946127	0.872606	0.834776
P.syringaepv.syringaeICMP3023	0.8958	0.859762	0.859335	0.860805	0.859662	0.853579	0.895321	0.834028	0.895582	0.95045	0.833524	0.845405	0.857266	0.833822	0.833845	0.859508	0.853703	0.858153	0.870699	0.846248	0.834259	0.952087	0.834295	0.859002	0.834003	0.834527	0.982439	0.859253	0.947052	0.895101	0.833801	0.982805	0.847927	0.853403	0.834322	0.834213	0.983084	0.833059	0.833542	0.834062	0.87884	0.874912	0.834189	0.844837	0.965502	0.877308	0.945763	0.87263	0.834785
P.citronellolisPSB00011	0.832375	0.83478	0.834037	0.833885	0.834554	0.833574	0.832701	0.974171	0.833643	0.835231	0.974044	0.834362	0.833153	0.973884	0.974284	0.834574	0.834342	0.833368	0.830995	0.835244	0.982396	0.835449	0.974263	0.835491	0.974125	0.984142	0.834469	0.833362	0.834422	0.832765	0.974303	0.836541	0.83138	0.836817	0.974338	0.974277	0.834304	0.974079	0.861543	0.973933	0.834412	0.830863	0.983682	0.84369	0.836429	0.833198	0.834501	0.833171	0.982519
[truncated: 41 more columns]

## Sheet: Table SI1b
Table S1b: ANIm alignment coverage of M03 strain from this study with representative/type strains from NCBI estimated using all-versus all strategies in pyani.
	P.amygdalipv.lachrymansM301315	P.syringaepv.ribicolaICMP3882	P.triticifoliiDOAB1067	P.floridensisGEV388	P.viridiflavaDSM6694	P.cichoriiDSM50259	P.amygdaliCFBP3205	P.citronellolisNBRC103043	P.amygdalipv.tabaciICMP2835	P.syringaepv.solidagaeICMP16925	P.citronellolisLMG18378	P.graminisDSM11363	P.viridiflavaICMP19473	P.citronellolisG5.80	P.citronellolis3635H	P.viridiflavaICMP2848	P.cichoriiATCC10857	P.alliivorans20GA0068	P.coronafacienspv.oryzae1_6	P.bohemicaIA19	P.citronellolisYN-21	P.syringaepv.acerisICMP2802	P.citronellolis3324D	P.asturiensisLMG26898	P.citronellolisC12	P.citronellolisP3B5	P.syringaepv.lapsaICMP3947	P.syringaeCC1417	P.syringaepv.papulansICMP4048	P.savastanoipv.savastanoiICMP4352	P.citronellolis186G	P.syringaepv.japonicaM301072	P.caspianaFBF102	P.capsiciPc19-1	P.citronellolis155E	P.citronellolis155B	P.syringaepv.aptataICMP459	P.citronellolisLA18T	P.aeruginosaDSM50071	P.citronellolisSPPC2815	P.avellanaeBPIC631	P.syringaeCC1557	P.citronellolisWXP-4	P.brassicaeMAFF212427	P.syringaepv.coryliICMP17001	P.syringaepv.tomatoICMP2844	P.congelansDSM14939	P.cannabinaICMP2823	P.citronellolisEB200
P.amygdalipv.lachrymansM301315	1	0.428195	0.404787	0.423794	0.429171	0.316362	0.70258	0.0695679	0.743995	0.638733	0.0694533	0.186873	0.398473	0.0666952	0.0692347	0.428562	0.317455	0.423578	0.553662	0.180013	0.065614	0.648583	0.069696	0.422903	0.0664614	0.0682817	0.634654	0.411653	0.657198	0.714409	0.0693477	0.625651	0.206957	0.320963	0.0696893	0.0698773	0.642906	0.0700282	0.0664143	0.0680804	0.594544	0.567006	0.0654243	0.136068	0.634411	0.616766	0.644678	0.581783	0.0682788
P.syringaepv.ribicolaICMP3882	0.519535	1	0.698912	0.735118	1.00274	0.428693	0.500334	0.108917	0.521912	0.526039	0.107867	0.256478	0.753782	0.107614	0.110892	0.998155	0.428906	0.875708	0.476036	0.244869	0.105366	0.515078	0.111169	0.736288	0.105777	0.107091	0.518252	0.719479	0.528562	0.517199	0.11101	0.473349	0.278645	0.431465	0.1106	0.111418	0.520478	0.11059	0.101136	0.109126	0.517343	0.509344	0.105017	0.190857	0.51294	0.548063	0.520662	0.511277	0.108263
P.triticifoliiDOAB1067	0.527323	0.750412	1	0.703348	0.750319	0.420712	0.507526	0.107054	0.524829	0.522071	0.106249	0.259881	0.698514	0.107399	0.108904	0.750505	0.422171	0.752723	0.480816	0.250594	0.102963	0.511579	0.108655	0.920151	0.102497	0.105667	0.518718	0.947549	0.520755	0.515368	0.108879	0.469852	0.27936	0.424881	0.108481	0.108814	0.517471	0.107505	0.0927829	0.10535	0.52449	0.51359	0.103588	0.189594	0.505184	0.538942	0.530247	0.528185	0.107712
P.floridensisGEV388	0.496432	0.709721	0.632447	1	0.709908	0.388593	0.483982	0.100383	0.506095	0.485555	0.0999011	0.237005	0.676554	0.0966072	0.0989509	0.709846	0.390045	0.711371	0.459436	0.225542	0.0947144	0.487412	0.0995716	0.666977	0.0957138	0.0965361	0.487518	0.649195	0.500636	0.491298	0.0989205	0.460426	0.253398	0.393376	0.0994217	0.0997242	0.501621	0.0989813	0.0901837	0.0970609	0.483375	0.47585	0.0956533	0.171729	0.469776	0.504558	0.508886	0.488812	0.0987316
P.viridiflavaDSM6694	0.518888	0.999214	0.696368	0.732725	1	0.428211	0.500443	0.108927	0.52126	0.525865	0.108155	0.256718	0.752529	0.107969	0.11146	1.00062	0.428699	0.872131	0.475953	0.245164	0.105621	0.514739	0.111692	0.733578	0.105733	0.10701	0.517469	0.717767	0.52908	0.517933	0.111577	0.472201	0.279256	0.4314	0.111124	0.11194	0.519216	0.110536	0.101514	0.10965	0.516493	0.508561	0.105177	0.191875	0.511986	0.548274	0.520193	0.511105	0.108996
P.cichoriiDSM50259	0.37799	0.422152	0.38586	0.396357	0.423165	1	0.374346	0.0990399	0.382393	0.375594	0.0989854	0.225391	0.37793	0.0940034	0.0986629	0.421997	0.998291	0.412673	0.344653	0.232283	0.0940059	0.37064	0.0982647	0.404853	0.095907	0.0966795	0.379897	0.39326	0.380525	0.376935	0.0983972	0.338676	0.271391	0.851414	0.098578	0.0982039	0.376843	0.0979014	0.0906628	0.0951942	0.377757	0.375075	0.0919056	0.177705	0.37599	0.397802	0.387983	0.376516	0.0988071
P.amygdaliCFBP3205	0.878324	0.515521	0.487043	0.516517	0.517452	0.391684	1	0.087877	0.897389	0.780997	0.0874806	0.221236	0.48561	0.0846806	0.088907	0.516467	0.391099	0.512495	0.675915	0.224797	0.0849712	0.796818	0.0882539	0.510439	0.0847561	0.0874072	0.787084	0.492766	0.810062	0.922993	0.0890128	0.766399	0.255252	0.395594	0.0882064	0.0884454	0.795146	0.0880602	0.082816	0.0853051	0.737359	0.691413	0.0826361	0.169588	0.773872	0.762406	0.789092	0.686921	0.0882622
P.citronellolisNBRC103043	0.0691573	0.0892387	0.0816926	0.0851896	0.0895619	0.0824031	0.0698788	1	0.069091	0.086407	1.00117	0.0972936	0.0733161	0.92852	0.941847	0.0875551	0.0817672	0.0815804	0.0603067	0.0903744	0.804109	0.0875747	0.912603	0.0842523	0.940366	0.803937	0.0850494	0.0852671	0.0838394	0.0694911	0.941792	0.0743031	0.0528528	0.0850206	0.913071	0.912771	0.0828058	0.928579	0.382403	0.898249	0.0776608	0.0713416	0.794023	0.175038	0.0856926	0.081631	0.0816113	0.0780878	0.796871
P.amygdalipv.tabaciICMP2835	0.852561	0.492923	0.46166	0.495088	0.494044	0.36675	0.822577	0.0796429	1	0.745678	0.0796921	0.215431	0.461245	0.0766338	0.0793906	0.493632	0.36722	0.483609	0.653959	0.208212	0.0757358	0.76063	0.079974	0.488328	0.0772941	0.0786757	0.754525	0.470948	0.766032	0.839654	0.0794833	0.742432	0.237944	0.369209	0.0799663	0.0801817	0.761434	0.0794491	0.0759406	0.07678	0.691482	0.652454	0.0766144	0.157073	0.736257	0.720979	0.760985	0.647167	0.0802726
P.syringaepv.solidagaeICMP16925	0.763631	0.518333	0.479119	0.495562	0.519991	0.375826	0.746887	0.103916	0.777966	1	0.104753	0.243249	0.472146	0.105364	0.107827	0.519614	0.37749	0.503213	0.639602	0.227754	0.103002	0.897753	0.106859	0.496116	0.101094	0.104402	0.859264	0.488396	0.81466	0.765872	0.107948	0.861648	0.248223	0.390681	0.106798	0.106983	0.863199	0.106619	0.0955588	0.104882	0.679589	0.675877	0.102249	0.176735	0.850986	0.70916	0.813259	0.647082	0.105963
P.citronellolisLMG18378	0.0689841	0.088302	0.0810085	0.0847075	0.08885	0.082287	0.0695038	1.00031	0.0690742	0.0870277	1	0.0972102	0.0736293	0.927375	0.940899	0.0881861	0.0814517	0.0817225	0.060008	0.0901756	0.804285	0.0875647	0.91179	0.0842017	0.938841	0.802973	0.0846075	0.0850188	0.0836692	0.0691729	0.940299	0.0742849	0.0529539	0.0859176	0.912426	0.91182	0.0825379	0.927814	0.381818	0.898739	0.0773664	0.0709449	0.793393	0.174892	0.0849896	0.081358	0.0817764	0.0777866	0.794952
P.graminisDSM11363	0.228317	0.258266	0.243733	0.247197	0.25942	0.230479	0.216215	0.119576	0.22969	0.248586	0.119577	1	0.234873	0.118632	0.118124	0.258771	0.231245	0.249004	0.2136	0.459056	0.117376	0.247399	0.118801	0.255086	0.11824	0.118607	0.24866	0.249674	0.244518	0.22164	0.118116	0.223509	0.229569	0.229954	0.118436	0.118555	0.251869	0.119123	0.10374	0.12041	0.235799	0.233015	0.115782	0.175172	0.238531	0.245689	0.252429	0.242376	0.121028
P.viridiflavaICMP19473	0.50284	0.783977	0.676637	0.728836	0.785437	0.39916	0.490185	0.0930681	0.507934	0.49836	0.0935463	0.242591	1	0.0931615	0.095912	0.785763	0.400155	0.768925	0.468052	0.230161	0.0917238	0.498093	0.0972084	0.706166	0.0954182	0.0924746	0.513358	0.69005	0.508213	0.497091	0.0959852	0.457941	0.255344	0.402952	0.0973383	0.0973543	0.50872	0.0946301	0.083686	0.0940623	0.491793	0.48808	0.0910439	0.175553	0.485697	0.508889	0.508384	0.499211	0.0958578
P.citronellolisG5.80	0.0646966	0.0860362	0.0799719	0.0800003	0.0866245	0.0763193	0.0657069	0.906043	0.0648712	0.0854902	0.905704	0.0941882	0.071613	1	0.902173	0.0861134	0.0773785	0.077822	0.0587093	0.0888453	0.791279	0.0851727	0.887478	0.0802937	0.897549	0.785117	0.0834586	0.0828189	0.0798659	0.0673851	0.901557	0.0728924	0.0515043	0.0826818	0.888166	0.887739	0.082246	0.895873	0.370472	0.874095	0.0756281	0.067788	0.770922	0.172157	0.0821221	0.0787245	0.0802688	0.075982	0.780661
P.citronellolis3635H	0.0689893	0.0910722	0.0833009	0.0841731	0.0918614	0.0822841	0.0708655	0.94408	0.0690354	0.0898715	0.943942	0.0963399	0.0757355	0.926747	1	0.0894648	0.0823745	0.0824087	0.0606588	0.0903108	0.804866	0.0869919	0.912076	0.0858251	0.931171	0.808619	0.0838711	0.0868846	0.0821765	0.0708761	0.999594	0.0737399	0.0540019	0.086634	0.911575	0.912241	0.0838329	0.939245	0.380775	0.899292	0.075574	0.0708861	0.794999	0.174785	0.0845489	0.0814666	0.0835474	0.0773598	0.79685
P.viridiflavaICMP2848	0.51769	0.993757	0.695919	0.732007	0.999731	0.426647	0.499044	0.106392	0.52036	0.525015	0.107251	0.255847	0.75217	0.107236	0.108455	1	0.427918	0.870966	0.474592	0.24434	0.104637	0.513516	0.110682	0.732999	0.104931	0.106185	0.516924	0.717203	0.527248	0.516736	0.110773	0.470558	0.277687	0.430862	0.110116	0.11093	0.518592	0.110009	0.100755	0.108764	0.515617	0.506585	0.10467	0.19127	0.511297	0.546944	0.519529	0.510187	0.108271
P.cichoriiATCC10857	0.383401	0.426934	0.391391	0.402144	0.428234	1.0091	0.377832	0.0993394	0.387028	0.381341	0.0990412	0.228588	0.382973	0.0963397	0.0998406	0.427836	1	0.417855	0.348958	0.235072	0.0949818	0.375235	0.0998797	0.409473	0.0978071	0.0974911	0.384137	0.397905	0.384998	0.381652	0.0999282	0.342885	0.274587	0.861298	0.100197	0.100047	0.381692	0.0994985	0.0918344	0.0969115	0.382622	0.379679	0.0928883	0.180949	0.380791	0.402567	0.392547	0.380825	0.10117
P.alliivorans20GA0068	0.517473	0.881739	0.705893	0.741901	0.881237	0.421953	0.500824	0.100256	0.515577	0.514211	0.100517	0.248983	0.744401	0.0980099	0.101034	0.880846	0.422677	1	0.466289	0.243198	0.0975559	0.497513	0.100425	0.73652	0.0977864	0.0997757	0.50085	0.723849	0.513189	0.512564	0.10275	0.460635	0.268302	0.421171	0.100219	0.100398	0.505251	0.10343	0.0917147	0.101192	0.506954	0.498325	0.098683	0.177312	0.493399	0.533175	0.510083	0.497007	0.102191
P.coronafacienspv.oryzae1_6	0.692735	0.490896	0.461798	0.490731	0.492543	0.360919	0.676481	0.0759031	0.714033	0.669373	0.0755921	0.218743	0.464073	0.0757256	0.0761656	0.491573	0.361513	0.477555	1	0.202809	0.0764746	0.684707	0.0791947	0.484855	0.0765434	0.0762872	0.677371	0.471777	0.688384	0.693976	0.0775542	0.645334	0.239561	0.355469	0.0789053	0.0793811	0.688463	0.0788005	0.0725278	0.0773396	0.677572	0.695156	0.0745544	0.158624	0.649846	0.710736	0.682179	0.668551	0.075946
P.bohemicaIA19	0.198418	0.222453	0.21203	0.212227	0.223506	0.214289	0.198203	0.100206	0.200276	0.209981	0.100071	0.414145	0.201037	0.100954	0.0998985	0.222955	0.214539	0.219423	0.178666	1	0.100035	0.20793	0.103459	0.222012	0.0999312	0.101879	0.214775	0.215501	0.209804	0.194852	0.10185	0.190545	0.199869	0.218006	0.103589	0.10325	0.210524	0.102314	0.0902404	0.102439	0.205105	0.197504	0.100807	0.162872	0.203639	0.21318	0.206916	0.206055	0.105106
P.citronellolisYN-21	0.0667382	0.0883292	0.0803913	0.0822414	0.0888556	0.0800272	0.0691339	0.822743	0.067224	0.0876316	0.823631	0.0977166	0.0739314	0.829701	0.82157	0.0881063	0.0799921	0.0812228	0.0621689	0.0923106	1	0.0869036	0.843441	0.0824805	0.818679	0.877766	0.0865779	0.0848907	0.0843555	0.0687882	0.820892	0.0760795	0.0543846	0.0847659	0.843356	0.843316	0.0854126	0.829049	0.384126	0.8285	0.0782621	0.0700152	0.857039	0.1787	0.0827225	0.0811101	0.0806983	0.0773223	0.908694
P.syringaepv.acerisICMP2802	0.735965	0.481715	0.445608	0.472154	0.483098	0.352004	0.723254	0.0999633	0.753199	0.852087	0.100038	0.229773	0.447889	0.0996334	0.0990631	0.482381	0.352551	0.462106	0.620973	0.214058	0.0969506	1	0.100652	0.467171	0.0970725	0.0978602	0.824448	0.453796	0.80217	0.738095	0.100844	0.825589	0.232736	0.362615	0.10061	0.100769	0.827374	0.0995827	0.0899941	0.099057	0.636454	0.649605	0.0965602	0.170977	0.795248	0.664898	0.791269	0.610685	0.0986867
P.citronellolis3324D	0.0698757	0.0918605	0.0836217	0.0852217	0.0926182	0.0824556	0.0707772	0.920389	0.0699701	0.0896115	0.92036	0.0974873	0.0772309	0.917254	0.917681	0.0918631	0.0829133	0.0824152	0.0634588	0.0941043	0.831371	0.0889307	1	0.0826629	0.906975	0.825982	0.0857148	0.0851886	0.08508	0.0708674	0.918818	0.0743911	0.0538053	0.0862966	1.00583	1.00579	0.0864528	0.916488	0.384377	0.899193	0.0780648	0.0727663	0.81459	0.178409	0.0842022	0.0832968	0.0839002	0.0791487	0.818379
P.asturiensisLMG26898	0.48974	0.702747	0.817963	0.659373	0.702632	0.392397	0.472834	0.098147	0.493493	0.480556	0.0981724	0.24178	0.648038	0.095856	0.0997427	0.702704	0.392625	0.69816	0.448759	0.233251	0.0939069	0.47677	0.0954809	1	0.0949282	0.0941281	0.484174	0.834461	0.482345	0.485185	0.101503	0.447253	0.256082	0.389361	0.0964436	0.0968341	0.484115	0.0971741	0.0890985	0.0980474	0.479748	0.478954	0.0937242	0.174719	0.469964	0.503378	0.496609	0.480953	0.0961861
P.citronellolisC12	0.0659704	0.0865358	0.0780983	0.0811054	0.0868055	0.0796772	0.0672964	0.93896	0.0669532	0.0839345	0.938244	0.0960624	0.075055	0.918441	0.92758	0.0862238	0.0803856	0.0794518	0.0607246	0.0899919	0.798942	0.0849151	0.897959	0.0813674	1	0.798625	0.0835802	0.0822648	0.082115	0.0690711	0.928109	0.0737784	0.0540344	0.0846591	0.899563	0.899387	0.0839591	0.914458	0.380293	0.884183	0.0745817	0.0694738	0.786213	0.172579	0.0814014	0.0809368	0.0810596	0.0782878	0.789003
P.citronellolisP3B5	0.0702307	0.0907829	0.083428	0.0847634	0.0910345	0.0832264	0.0719135	0.831794	0.0706168	0.0898187	0.831511	0.0998492	0.0753727	0.832474	0.834658	0.0904133	0.0830263	0.0840027	0.0627122	0.0950667	0.887612	0.0887029	0.847374	0.0836022	0.827534	1	0.0872857	0.0878141	0.0841861	0.0728155	0.834351	0.0768975	0.0541316	0.086545	0.846403	0.846629	0.0872912	0.844347	0.390709	0.839782	0.0795488	0.0711777	0.871441	0.178951	0.0857917	0.0850648	0.0851702	0.0815655	0.895833
P.syringaepv.lapsaICMP3947	0.775616	0.522009	0.486621	0.508624	0.523059	0.38858	0.769435	0.104557	0.80469	0.87836	0.104103	0.248729	0.497164	0.105146	0.102864	0.522975	0.388709	0.50103	0.661628	0.238132	0.104025	0.887937	0.104483	0.51096	0.102904	0.103712	1	0.498341	0.84725	0.780342	0.10438	0.906948	0.254804	0.3946	0.106319	0.106349	0.912071	0.106338	0.0955679	0.106539	0.687947	0.706343	0.101935	0.179778	0.852363	0.709936	0.855776	0.651242	0.105848
P.syringaeCC1417	0.521074	0.750606	0.920702	0.701518	0.751464	0.416631	0.498941	0.108573	0.520218	0.517101	0.108349	0.258673	0.692177	0.108071	0.11037	0.751544	0.417037	0.75	0.477289	0.247479	0.105645	0.506217	0.107555	0.912113	0.104906	0.108071	0.51616	1	0.517019	0.513909	0.112679	0.467742	0.271048	0.416419	0.108736	0.109134	0.512245	0.110075	0.0955693	0.108325	0.514533	0.505866	0.103379	0.183985	0.500395	0.535352	0.530038	0.514184	0.108791
P.syringaepv.papulansICMP4048	0.770628	0.510824	0.468739	0.501148	0.513129	0.373452	0.759814	0.0988933	0.783863	0.799025	0.0987775	0.234676	0.47224	0.0965435	0.0967025	0.511809	0.373796	0.492573	0.645143	0.223195	0.0972485	0.82894	0.0995078	0.488406	0.0970043	0.0959767	0.812923	0.478947	1	0.774887	0.0973113	0.825002	0.246771	0.379068	0.100174	0.100397	0.816844	0.100155	0.0945633	0.0992739	0.672725	0.666167	0.0960441	0.174623	0.803851	0.695059	0.803026	0.6544	0.0996088
P.savastanoipv.savastanoiICMP4352	0.848023	0.505994	0.4696	0.497854	0.5085	0.374482	0.876396	0.0829776	0.869774	0.760418	0.0826686	0.215337	0.46759	0.082459	0.0844311	0.507778	0.375108	0.498029	0.658389	0.20984	0.0802779	0.772115	0.0839052	0.497329	0.0825996	0.0840353	0.757941	0.481925	0.784424	1	0.0848531	0.741152	0.243217	0.379594	0.085061	0.085288	0.768648	0.0846461	0.0791571	0.0834252	0.717104	0.671638	0.0805849	0.165935	0.751044	0.739953	0.756869	0.669787	0.0846161
P.citronellolis186G	0.0691061	0.0911742	0.083287	0.0841524	0.0919639	0.0820675	0.0709541	0.944083	0.0691202	0.0899778	0.943397	0.0963391	0.075798	0.926171	0.999655	0.0913821	0.0824519	0.0838133	0.0617684	0.0920808	0.804252	0.0885607	0.913262	0.0873455	0.931759	0.80837	0.085112	0.0887075	0.0826989	0.0712347	1	0.0739722	0.0537741	0.0862956	0.913151	0.912581	0.0845464	0.937547	0.380558	0.899112	0.0753644	0.0711927	0.794986	0.173762	0.0852115	0.0815917	0.0829642	0.0774917	0.797072
P.syringaepv.japonicaM301072	0.686479	0.428059	0.395737	0.431272	0.428528	0.311017	0.672653	0.0820112	0.710881	0.79079	0.0820617	0.200724	0.398175	0.0824501	0.0811971	0.427418	0.31151	0.413712	0.565923	0.189678	0.0820701	0.798304	0.0814138	0.423764	0.081554	0.0820324	0.814269	0.405447	0.771974	0.685081	0.0814478	1	0.202433	0.315809	0.0806623	0.080927	0.836166	0.0826032	0.0742663	0.082745	0.570972	0.5774	0.0777812	0.145568	0.762962	0.595479	0.77034	0.541692	0.0811168
P.caspianaFBF102	0.242427	0.269016	0.251197	0.253396	0.270558	0.266073	0.239172	0.0622786	0.243232	0.243208	0.0624515	0.220102	0.237025	0.0621952	0.0634822	0.269278	0.266323	0.257259	0.224282	0.212407	0.0626322	0.240256	0.0628647	0.259033	0.0637662	0.0616494	0.244228	0.25083	0.246517	0.240012	0.0632105	0.216115	1	0.267196	0.0638136	0.0641486	0.244337	0.0647774	0.0571916	0.0637718	0.238678	0.247148	0.062757	0.139087	0.236348	0.251359	0.243164	0.243251	0.0635906
P.capsiciPc19-1	0.392704	0.435094	0.39905	0.410879	0.436563	0.871877	0.38717	0.104642	0.39421	0.399823	0.105837	0.230282	0.39069	0.104288	0.106375	0.436408	0.872553	0.421808	0.347607	0.241992	0.101965	0.39099	0.105314	0.411376	0.104353	0.102951	0.395055	0.402507	0.39553	0.391264	0.105953	0.352159	0.279088	1	0.106683	0.106765	0.39306	0.105165	0.100003	0.101671	0.385005	0.377219	0.101592	0.191395	0.386283	0.403475	0.401307	0.385466	0.104579
P.citronellolis155E	0.0698406	0.091353	0.0834535	0.0850587	0.0921101	0.0826849	0.0707103	0.920486	0.0699349	0.0895246	0.920627	0.0971485	0.0773026	0.917592	0.916804	0.0913556	0.0831429	0.0822124	0.0632012	0.094184	0.830949	0.0888568	1.00542	0.0834624	0.908225	0.8247	0.0871848	0.0860887	0.0856152	0.0718144	0.918333	0.0736744	0.0545952	0.0873833	1	0.999861	0.0869727	0.914887	0.38513	0.898561	0.0781938	0.0732158	0.814246	0.177985	0.0842662	0.0832677	0.0839227	0.0790005	0.818412
P.citronellolis155B	0.0700272	0.0920267	0.0837073	0.0853153	0.0927837	0.0823689	0.0709001	0.92016	0.0701215	0.0896766	0.919992	0.0972437	0.0773134	0.917127	0.91745	0.0920292	0.0830159	0.0823572	0.0635807	0.0938734	0.830888	0.0889948	1.00536	0.0837982	0.908025	0.8249	0.0872072	0.0864016	0.0858028	0.0720042	0.917736	0.0739143	0.0548805	0.0874479	0.999835	1	0.0870061	0.915026	0.384155	0.898443	0.0780899	0.0727811	0.814681	0.1788	0.0845877	0.0836144	0.0838556	0.0792101	0.819134
P.syringaepv.aptataICMP459	0.769017	0.513118	0.475143	0.512224	0.51368	0.37727	0.760809	0.0996367	0.794814	0.863644	0.0993998	0.246589	0.482209	0.101418	0.100634	0.513521	0.378033	0.494699	0.658182	0.228462	0.100446	0.872166	0.103145	0.500049	0.101176	0.101516	0.892703	0.484059	0.833257	0.77456	0.101484	0.91156	0.249503	0.384271	0.103808	0.10385	1	0.105252	0.0953296	0.104768	0.675913	0.685352	0.0994318	0.177472	0.834576	0.708247	0.843889	0.649551	0.10248
P.citronellolisLA18T	0.0693644	0.0902832	0.0817417	0.0836976	0.0905577	0.0811628	0.0697725	0.925238	0.0686749	0.088335	0.925271	0.0965757	0.0742783	0.914795	0.933652	0.0902062	0.0816035	0.0838602	0.0623835	0.0919436	0.807357	0.0869274	0.905465	0.083117	0.912532	0.813134	0.0861868	0.086136	0.0846033	0.0706334	0.931907	0.0745702	0.0547756	0.085138	0.904252	0.904413	0.087158	1	0.380104	0.89832	0.0773429	0.0704004	0.788928	0.174029	0.0828195	0.0809295	0.0817527	0.0768968	0.809561
P.aeruginosaDSM50071	0.0751701	0.094344	0.0806123	0.087138	0.0950315	0.0858849	0.0749788	0.435388	0.0750072	0.0904669	0.435095	0.0961034	0.0750594	0.432268	0.432508	0.0944048	0.0860631	0.0849705	0.0656093	0.0926632	0.427444	0.0897648	0.433932	0.0870823	0.433633	0.429946	0.0885086	0.0854544	0.0912763	0.0754767	0.432235	0.076609	0.0552606	0.0925093	0.43496	0.43387	0.0902035	0.434332	1	0.433616	0.0793541	0.0742459	0.425462	0.174635	0.0906417	0.0826907	0.0868207	0.0824899	0.426653
P.citronellolisSPPC2815	0.0684683	0.0904527	0.0813302	0.0833311	0.091208	0.0801276	0.0686251	0.908729	0.0673845	0.0882277	0.910007	0.0991152	0.0749638	0.906232	0.907632	0.090552	0.0806995	0.0833028	0.062165	0.0934666	0.819184	0.0877932	0.901989	0.0851488	0.895838	0.821127	0.0876727	0.0860651	0.085144	0.0706811	0.907395	0.0758426	0.0547514	0.083571	0.901723	0.901627	0.0880858	0.912083	0.385291	1	0.0787648	0.071638	0.808402	0.177468	0.0841462	0.0834722	0.0832131	0.0770222	0.814573
P.avellanaeBPIC631	0.641587	0.460126	0.434468	0.445298	0.460991	0.341183	0.636489	0.0843032	0.651174	0.613413	0.0840558	0.208269	0.420554	0.0841332	0.0818438	0.46062	0.341877	0.447802	0.584391	0.200803	0.0830317	0.605267	0.0840249	0.447054	0.0810819	0.0834607	0.607458	0.438648	0.6191	0.651917	0.0816118	0.561553	0.219878	0.339568	0.084198	0.0840882	0.609781	0.0842612	0.0756584	0.0845155	1	0.580582	0.0812022	0.159431	0.604894	0.731892	0.598171	0.601277	0.0848129
P.syringaeCC1557	0.697566	0.516459	0.485025	0.499763	0.517486	0.386208	0.680419	0.08829	0.700476	0.695507	0.0878747	0.234635	0.475837	0.0859735	0.0875188	0.515935	0.386761	0.50183	0.68353	0.220443	0.0846861	0.704298	0.0892915	0.508824	0.0861072	0.0851372	0.711056	0.491661	0.69893	0.696102	0.087892	0.64741	0.25957	0.379299	0.0898796	0.0893482	0.704894	0.0874398	0.0807025	0.0876344	0.661897	1	0.0838835	0.161592	0.671245	0.687606	0.71179	0.744842	0.08409
P.citronellolisWXP-4	0.0701023	0.092743	0.0852022	0.0874961	0.0932115	0.0824212	0.0708277	0.855848	0.0716388	0.0916406	0.855905	0.101541	0.0773059	0.851563	0.854873	0.0928455	0.0824104	0.0865527	0.0638474	0.0979951	0.902849	0.0911801	0.870589	0.0867201	0.848698	0.907838	0.0893729	0.0875099	0.0877638	0.0727421	0.854807	0.0759577	0.0574057	0.0889696	0.870576	0.871063	0.0890697	0.853427	0.402782	0.861297	0.0806287	0.0730586	1	0.186867	0.0879901	0.0862169	0.0858527	0.083413	0.890378
P.brassicaeMAFF212427	0.176252	0.203757	0.188518	0.189896	0.205566	0.192656	0.175717	0.228077	0.177552	0.191486	0.228083	0.185717	0.1802	0.229888	0.227208	0.205101	0.194072	0.188002	0.164219	0.191403	0.227574	0.195175	0.230503	0.195431	0.225209	0.225366	0.190548	0.188275	0.1929	0.181073	0.225864	0.17185	0.153803	0.202627	0.230048	0.231108	0.192185	0.227581	0.19986	0.228576	0.191372	0.170138	0.225901	1	0.18596	0.19408	0.191747	0.184402	0.22781
P.syringaepv.coryliICMP17001	0.760302	0.506651	0.464745	0.48062	0.507494	0.377134	0.741866	0.103307	0.769998	0.853048	0.102548	0.233975	0.461264	0.101459	0.101687	0.507263	0.37786	0.484016	0.622448	0.221411	0.0974677	0.839899	0.100652	0.486358	0.0982806	0.0999627	0.835853	0.473763	0.821568	0.758264	0.102478	0.833342	0.241806	0.378364	0.100769	0.101156	0.836168	0.100204	0.0959754	0.100273	0.671775	0.653881	0.0984139	0.172051	1	0.694031	0.802526	0.627928	0.100354
P.syringaepv.tomatoICMP2844	0.704279	0.515801	0.472407	0.491848	0.51782	0.380185	0.696389	0.0937671	0.718442	0.677336	0.0935339	0.229626	0.460485	0.0926718	0.0933568	0.517025	0.380619	0.498356	0.648649	0.220848	0.0910586	0.669096	0.0948711	0.496357	0.0931088	0.094439	0.663336	0.482944	0.676859	0.711816	0.0934945	0.619719	0.245029	0.376557	0.0948766	0.0952741	0.676116	0.0932969	0.0834252	0.0947761	0.774462	0.638213	0.0918806	0.171091	0.661283	1	0.668583	0.666865	0.0936225
P.congelansDSM14939	0.803436	0.5348	0.507267	0.541408	0.536203	0.404692	0.786642	0.102313	0.827617	0.84776	0.102608	0.257488	0.502076	0.103126	0.104492	0.535998	0.405068	0.520349	0.679491	0.233952	0.0988768	0.869044	0.104292	0.53444	0.101773	0.103199	0.872687	0.521853	0.853474	0.794637	0.103756	0.874975	0.258706	0.408766	0.104363	0.104282	0.879236	0.10286	0.0955979	0.103118	0.690816	0.721045	0.099855	0.184484	0.83455	0.729692	1	0.668445	0.104187
P.cannabinaICMP2823	0.651138	0.471623	0.453782	0.467035	0.473128	0.352694	0.614978	0.0879155	0.632081	0.605768	0.0876518	0.22203	0.442756	0.0876669	0.0868899	0.4727	0.352911	0.455323	0.598031	0.209227	0.0850821	0.602334	0.0883562	0.464825	0.0882726	0.0887555	0.596409	0.454635	0.624607	0.631521	0.0870327	0.552546	0.232416	0.352604	0.0882266	0.0884629	0.607766	0.0868872	0.0815697	0.0857157	0.623613	0.677607	0.0871269	0.159331	0.586416	0.65362	0.600301	1	0.0894253
P.citronellolisEB200	0.0677309	0.0885133	0.0820192	0.0836091	0.0894273	0.0820339	0.0700352	0.79517	0.0694886	0.0879207	0.793938	0.0982642	0.0753525	0.798321	0.793268	0.0889113	0.0830964	0.0829777	0.060212	0.0945912	0.886218	0.0862718	0.809724	0.0823927	0.788497	0.863984	0.0859156	0.0852563	0.0842657	0.070712	0.793441	0.0733359	0.053851	0.0847878	0.810086	0.810822	0.084987	0.81075	0.373932	0.80346	0.0779636	0.0678028	0.824295	0.17446	0.0830652	0.0813312	0.0829291	0.0792593	1
P.citronellolis155H	0.0697804	0.0916497	0.0835804	0.0851791	0.0924073	0.0823221	0.0706459	0.920545	0.0698747	0.0894368	0.920239	0.0972694	0.0771337	0.917343	0.918097	0.0915695	0.0827798	0.0822596	0.0632887	0.0939181	0.830982	0.088742	1.00546	0.083652	0.908342	0.824972	0.0869874	0.0864045	0.0855529	0.0717504	0.918489	0.0736264	0.0546202	0.0874603	1.00021	1.00009	0.0881984	0.91461	0.385625	0.898834	0.0792087	0.0737897	0.814249	0.179995	0.0851035	0.0844682	0.0846885	0.0802059	0.817379
P.syringaepv.pisiICMP2788	0.739499	0.492581	0.45186	0.491296	0.494106	0.355149	0.729041	0.0958017	0.763177	0.802121	0.0957863	0.232185	0.461214	0.0963832	0.0942344	0.493817	0.355401	0.470653	0.635893	0.216671	0.0962463	0.811588	0.0973174	0.479598	0.0948714	0.0939893	0.816851	0.460545	0.797085	0.741491	0.0941605	0.835809	0.237314	0.366067	0.0977956	0.0979323	0.841516	0.0990006	0.0879097	0.0976692	0.658826	0.634559	0.092843	0.16876	0.791264	0.681173	0.779662	0.632458	0.0956166
P.cannabinapv.alisalensisES4326	0.623781	0.462014	0.439051	0.454884	0.463773	0.345704	0.597323	0.0851134	0.61559	0.597245	0.0846653	0.214369	0.432325	0.0856317	0.0854761	0.46322	0.345846	0.455855	0.588086	0.206317	0.0822063	0.59613	0.0871843	0.45212	0.0858462	0.086829	0.592038	0.443087	0.609477	0.615435	0.0848172	0.552105	0.229028	0.348661	0.0880622	0.0870679	0.595358	0.0855482	0.0805369	0.084526	0.602492	0.667421	0.0820127	0.158831	0.57951	0.642012	0.586646	0.796479	0.0854575
P.citronellolisGW210015_S63	0.0691905	0.0894792	0.0819709	0.0821722	0.0901814	0.0796471	0.071415	0.804036	0.0706141	0.0872385	0.804512	0.0987331	0.0760825	0.801153	0.805467	0.0896198	0.079811	0.0831929	0.0622183	0.0962906	0.839683	0.0870763	0.823231	0.083653	0.798177	0.855994	0.086007	0.0851396	0.08507	0.072271	0.805032	0.0734518	0.0542385	0.0856531	0.823568	0.82536	0.08504	0.80704	0.377383	0.80738	0.0790278	0.0708174	0.867093	0.176656	0.0855197	0.083011	0.0825868	0.0809265	0.845283
P.citronellolisG5Li.T10	0.0724932	0.0902752	0.0837549	0.0844161	0.0906385	0.0809938	0.0736736	0.835937	0.0723478	0.0900357	0.835639	0.0989064	0.075788	0.833322	0.837176	0.0902966	0.0812356	0.0841149	0.0627634	0.0923788	0.864225	0.089312	0.850939	0.0853316	0.830795	0.87662	0.0871717	0.0873309	0.0859856	0.0738964	0.837188	0.075597	0.0545319	0.0860997	0.850878	0.851324	0.0869261	0.833145	0.391783	0.8417	0.0804504	0.0699445	0.880138	0.182582	0.0848335	0.0832852	0.0836825	0.0819114	0.856252
P.syringaepv.syringaeB728a	0.766712	0.510551	0.477332	0.507839	0.512147	0.372319	0.745265	0.107747	0.789175	0.884107	0.107201	0.24602	0.470796	0.108283	0.107324	0.511327	0.372849	0.495613	0.657585	0.22853	0.103667	0.891693	0.106741	0.505063	0.105829	0.10618	0.858774	0.489467	0.812479	0.760894	0.108327	0.861611	0.249677	0.387449	0.106729	0.10681	0.868668	0.107235	0.0945139	0.107272	0.666043	0.685794	0.102652	0.176869	0.822559	0.697296	0.827711	0.647738	0.10428
P.syringaeUB246	0.240942	0.263608	0.253349	0.244312	0.265155	0.26537	0.235715	0.0624209	0.24672	0.244136	0.0621015	0.217456	0.235354	0.0617998	0.0631013	0.264319	0.265764	0.254234	0.216921	0.216336	0.0624262	0.242082	0.065449	0.255125	0.061733	0.0640087	0.252396	0.254292	0.247281	0.237723	0.0631597	0.22025	0.741786	0.264069	0.0652617	0.0650452	0.248938	0.0644277	0.0553208	0.0627561	0.242403	0.239734	0.0623515	0.136614	0.242657	0.250753	0.250056	0.245326	0.0613917
P.citronellolisTTU2014-011ASC	0.074099	0.0964057	0.0897137	0.0896444	0.0976224	0.0876028	0.0772306	0.865321	0.074868	0.09467	0.865245	0.105283	0.0820283	0.858769	0.864701	0.0971308	0.0878864	0.0898415	0.0660573	0.101311	0.89736	0.0922446	0.875797	0.0911976	0.852743	0.916966	0.0899973	0.0926055	0.0911946	0.0768184	0.865214	0.0784646	0.0582691	0.0924401	0.875763	0.876571	0.090442	0.861789	0.408616	0.855622	0.0860563	0.0746188	0.889823	0.190995	0.0904727	0.0887669	0.0901647	0.0842925	0.889677
P.coronafacienspv.oryzaeICMP9088	0.709745	0.506999	0.480273	0.507585	0.508971	0.373774	0.69495	0.0791836	0.730786	0.688835	0.0788377	0.222549	0.47352	0.0780855	0.0766431	0.507913	0.374435	0.490763	0.947174	0.21165	0.0775298	0.695878	0.0793967	0.49961	0.0790536	0.0792406	0.701064	0.489532	0.70374	0.711162	0.0770279	0.653919	0.249643	0.365908	0.0800528	0.0799639	0.705888	0.0804944	0.0756963	0.0794053	0.694225	0.717316	0.0776945	0.165477	0.670702	0.713624	0.704774	0.67958	0.079044
P.citronellolis3324G	0.0698757	0.0917246	0.083627	0.0852225	0.0924929	0.0824113	0.0707478	0.920154	0.06997	0.0895832	0.920044	0.0973069	0.077216	0.917604	0.916317	0.0917271	0.0828696	0.0824148	0.0634247	0.0939307	0.830991	0.0891984	1.00035	0.0837051	0.907749	0.824903	0.0870648	0.086444	0.0856596	0.0718524	0.918053	0.0737287	0.0547059	0.0875505	1.00603	1.00596	0.0883027	0.914376	0.385907	0.898305	0.0793057	0.0738921	0.8142	0.180057	0.0852493	0.0845107	0.0847394	0.0803095	0.817527
P.amygdaliICMP3918	0.87795	0.516462	0.487461	0.516894	0.518021	0.3917	0.988442	0.0865044	0.897023	0.782909	0.0865976	0.220928	0.485774	0.0846844	0.0882865	0.517252	0.392467	0.513183	0.676767	0.224134	0.0847453	0.797338	0.0871154	0.511834	0.0852276	0.0872068	0.787595	0.493271	0.812143	0.924281	0.087902	0.753084	0.254954	0.395384	0.087481	0.0877181	0.797526	0.0873318	0.0829892	0.0851386	0.739702	0.692671	0.0822429	0.169002	0.776362	0.762424	0.790918	0.689105	0.0871429
P.citronellolisISHS.CFo	0.0710112	0.0874072	0.083272	0.0835509	0.0880319	0.0787832	0.072394	0.812475	0.070363	0.088395	0.812151	0.0982566	0.0748954	0.812096	0.80941	0.0874079	0.0791825	0.0813825	0.0614908	0.0924219	0.856547	0.0866296	0.825525	0.0846789	0.806058	0.865195	0.0860769	0.0871476	0.0850654	0.072342	0.80916	0.0739981	0.0528215	0.0838962	0.825318	0.825817	0.0862348	0.822614	0.3829	0.830105	0.0792374	0.0682143	0.863726	0.178584	0.0846524	0.0816933	0.0832295	0.0794436	0.853265
P.syringaepv.tomatoDC3000	0.682677	0.496497	0.455117	0.472072	0.498483	0.366519	0.669524	0.0902882	0.690354	0.650522	0.0900391	0.22076	0.44133	0.088924	0.0899224	0.49733	0.366308	0.479508	0.626298	0.211714	0.0875	0.64199	0.0912824	0.477556	0.0890182	0.0905088	0.637241	0.466087	0.650138	0.683101	0.0898689	0.595722	0.235937	0.362484	0.0912876	0.0919006	0.649656	0.0895009	0.0799283	0.091303	0.742932	0.617873	0.0887316	0.164435	0.634671	0.966075	0.641381	0.654136	0.089483
P.citronellolisG5.41a	0.0711668	0.091805	0.0841243	0.0833085	0.0921447	0.0824262	0.0717588	0.837405	0.0706445	0.091054	0.837115	0.0995111	0.0766209	0.844981	0.843451	0.091349	0.0830104	0.0848856	0.0608386	0.0973524	0.879025	0.0885341	0.854354	0.0839786	0.835396	0.906645	0.0876496	0.0865655	0.0854842	0.0724778	0.843131	0.0759744	0.0564548	0.088995	0.854595	0.854494	0.0891338	0.854709	0.392809	0.851425	0.0814357	0.0722217	0.86595	0.180346	0.0853266	0.0842564	0.083442	0.0804952	0.880871
P.citronellolisDSM50332	0.0673663	0.0868489	0.0793179	0.0828394	0.0872803	0.0804587	0.0681212	0.976127	0.0677282	0.0853781	0.980462	0.0959295	0.0725805	0.909642	0.92218	0.0870934	0.0810685	0.0807242	0.0593026	0.0903484	0.786966	0.0865311	0.892041	0.0835283	0.921756	0.786329	0.0835671	0.0845688	0.0827552	0.06865	0.923362	0.0720961	0.0522816	0.0845566	0.892585	0.891669	0.0817725	0.908674	0.374725	0.878979	0.076992	0.0703911	0.775528	0.173299	0.0839731	0.0804254	0.0804204	0.0776402	0.777181
P.savastanoipv.glycineaICMP2236	0.234862	0.260004	0.246034	0.242047	0.260827	0.25543	0.231403	0.0622157	0.23688	0.237597	0.0620146	0.214567	0.227457	0.0607991	0.0611849	0.260419	0.2554	0.251082	0.21588	0.21321	0.0592011	0.235745	0.061817	0.259927	0.060306	0.0604988	0.24166	0.245791	0.237928	0.234536	0.060884	0.21592	0.708764	0.249981	0.0621271	0.0620711	0.245326	0.0606447	0.0543495	0.0606705	0.231943	0.238203	0.0597461	0.133593	0.233789	0.249145	0.239056	0.240598	0.0599922
P.citronellolisCCA1	0.0691722	0.0882873	0.0802024	0.0833026	0.0886401	0.0811392	0.0695927	0.814766	0.0690371	0.0875406	0.814715	0.0983481	0.0768663	0.816457	0.812226	0.0882354	0.0819599	0.0807326	0.061893	0.0918962	0.877542	0.0864658	0.837628	0.0826587	0.811601	0.861611	0.0849042	0.0833361	0.084569	0.0696745	0.812284	0.0725869	0.0540116	0.0850581	0.837944	0.837964	0.0844491	0.81418	0.386952	0.813816	0.0792583	0.0670646	0.848418	0.177402	0.0831865	0.0817708	0.0817064	0.0787034	0.862901
P.syringaepv.tagetisICMP4091	0.791965	0.488037	0.459631	0.486791	0.48852	0.363982	0.767687	0.0741906	0.806402	0.758239	0.0746012	0.207627	0.450565	0.0742521	0.0726886	0.48871	0.36387	0.481329	0.642584	0.193734	0.0736761	0.758926	0.072724	0.479343	0.0714725	0.0751854	0.747783	0.465028	0.766405	0.788956	0.0732963	0.719005	0.22771	0.366881	0.0727435	0.0731397	0.760793	0.0731663	0.0701033	0.0735171	0.688512	0.645256	0.0728629	0.148978	0.741157	0.717349	0.756304	0.638885	0.0757951
P.citronellolisGW210018_S65	0.0757916	0.0943217	0.0855923	0.0865517	0.0951513	0.0846308	0.0745163	0.733386	0.0765458	0.0937196	0.732743	0.103411	0.07656	0.7262	0.730515	0.0947189	0.0844922	0.0862592	0.0684796	0.0987435	0.706352	0.094283	0.724741	0.0890403	0.720561	0.701846	0.0889263	0.0883152	0.0895386	0.0748497	0.730715	0.0763737	0.0585183	0.089808	0.723993	0.724623	0.0892427	0.735174	0.378684	0.732153	0.0855504	0.0723746	0.687286	0.18455	0.0891821	0.0898386	0.0904808	0.0803476	0.700908
P.citronellolisTTU2014-008ASC	0.074212	0.0964489	0.0898302	0.0899163	0.0976324	0.0879898	0.0774034	0.86684	0.0750429	0.0948661	0.864714	0.105451	0.0821864	0.859281	0.865474	0.097125	0.0882964	0.0902378	0.0662422	0.101299	0.897072	0.0924759	0.875663	0.0913132	0.853703	0.917379	0.090239	0.0927531	0.0913469	0.0771016	0.864332	0.0786082	0.058216	0.0924543	0.876161	0.876732	0.0907163	0.861002	0.408723	0.85483	0.0860769	0.0746457	0.889718	0.190779	0.0906384	0.0888701	0.0902202	0.0843166	0.888429
P.syringaepv.pisiICMP4433	0.743122	0.495759	0.453926	0.488284	0.497521	0.358909	0.735848	0.0967105	0.766129	0.811634	0.0966942	0.232789	0.464555	0.0977441	0.0952749	0.497552	0.359303	0.471786	0.636417	0.218644	0.0973169	0.821066	0.0984932	0.480291	0.0952916	0.0954701	0.827295	0.464829	0.805961	0.749491	0.0951993	0.84148	0.238939	0.368554	0.0988333	0.0989109	0.845629	0.0998714	0.0886492	0.0987005	0.664425	0.639436	0.0937988	0.168883	0.800771	0.684082	0.782125	0.634031	0.0963518
P.agariciLMG2112	0.151147	0.163913	0.154524	0.16317	0.165041	0.174506	0.151539	0.130361	0.150985	0.166718	0.130315	0.165795	0.150438	0.127288	0.130017	0.164579	0.175453	0.163505	0.141357	0.172345	0.128688	0.167985	0.128912	0.159653	0.126644	0.129799	0.164824	0.157268	0.162272	0.150915	0.130328	0.147944	0.144555	0.1766	0.129935	0.129997	0.163927	0.130986	0.127156	0.130736	0.154091	0.147015	0.126907	0.226388	0.159208	0.162181	0.162119	0.153786	0.129722
P.citronellolisERR912109	0.0685563	0.0884883	0.0812942	0.0818185	0.08924	0.0808868	0.0709211	0.79541	0.0681777	0.0884439	0.796048	0.0977818	0.0751733	0.786935	0.79089	0.0890456	0.0809031	0.0823768	0.0602191	0.0906237	0.84314	0.0888151	0.809041	0.0831523	0.783449	0.836379	0.0844394	0.0846352	0.0830001	0.0705721	0.790667	0.0738914	0.0526724	0.0838452	0.809216	0.809722	0.0853556	0.788787	0.376553	0.786182	0.0757862	0.0722621	0.823559	0.176459	0.0819968	0.0812107	0.0836825	0.0776941	0.829122
M03	0.0737349	0.0948515	0.0846355	0.0872752	0.0951661	0.0858908	0.0756007	0.856187	0.0743872	0.092455	0.855992	0.10319	0.0799522	0.856367	0.855966	0.0947263	0.0867004	0.088477	0.0654199	0.0992035	0.921648	0.0903568	0.876922	0.0880833	0.849287	0.921522	0.0891487	0.0896399	0.0891316	0.0762234	0.857432	0.0780416	0.0583088	0.0892495	0.875226	0.875602	0.0896314	0.869047	0.400318	0.870193	0.0831757	0.0732774	0.89107	0.186686	0.0882006	0.0878732	0.0891033	0.0829339	0.917184
P.syringaeCC1583	0.733441	0.552711	0.537079	0.549021	0.554024	0.412543	0.717724	0.107621	0.747086	0.730181	0.107227	0.257752	0.522234	0.104624	0.10511	0.554144	0.412914	0.546307	0.704005	0.24375	0.102781	0.732672	0.104412	0.557402	0.105895	0.10204	0.732165	0.540719	0.744869	0.731346	0.104666	0.674634	0.275435	0.420143	0.105361	0.104925	0.7332	0.106733	0.097761	0.10707	0.712107	0.853621	0.103752	0.182158	0.725449	0.741654	0.744427	0.799821	0.103448
P.citronellolisSJTE-3	0.0635908	0.0809704	0.0729581	0.0772361	0.0816099	0.0735506	0.0635538	0.745899	0.0655819	0.0834906	0.745914	0.0878145	0.0687378	0.749584	0.744729	0.0809049	0.0742182	0.0765016	0.0563397	0.0842547	0.823213	0.0808195	0.763198	0.0756059	0.750008	0.797333	0.0807159	0.0767275	0.0785975	0.0652597	0.744184	0.0695427	0.0496595	0.0776588	0.763904	0.763871	0.0808752	0.745384	0.351661	0.747417	0.0727205	0.064473	0.776275	0.161668	0.0784799	0.0765762	0.0760687	0.0729686	0.826041
P.citronellolis3635E	0.0689686	0.0907363	0.0829418	0.0840067	0.0915259	0.0820946	0.070504	0.943937	0.0686709	0.0895245	0.943464	0.096361	0.0755523	0.92617	1.00247	0.0909442	0.0823069	0.0835812	0.0615023	0.0919259	0.804457	0.0881077	0.913607	0.0869136	0.931158	0.808224	0.0846603	0.0883613	0.082435	0.0707832	1.00291	0.0725594	0.0541219	0.0867198	0.912393	0.913272	0.0851963	0.938738	0.381472	0.899226	0.0763994	0.0719391	0.794706	0.176229	0.0848877	0.0819622	0.0841506	0.0782187	0.795846
P.citronellolisMAG6395	0.0682761	0.0911701	0.0837167	0.0873909	0.0920541	0.0816123	0.069232	0.825997	0.0703643	0.0905743	0.826778	0.100077	0.0767883	0.820703	0.822226	0.0916653	0.0823736	0.0855156	0.0634956	0.0959047	0.864254	0.0904323	0.842146	0.0858663	0.82221	0.872298	0.088377	0.0860404	0.0860584	0.0716378	0.822056	0.0747016	0.0559185	0.0880985	0.84219	0.84283	0.0875795	0.822335	0.389432	0.827465	0.0796231	0.0762222	0.936176	0.181987	0.086768	0.0856005	0.0843668	0.0819305	0.859188
P.avellanaeJCM11937	0.72172	0.520028	0.490691	0.505242	0.521214	0.389338	0.71435	0.0950583	0.728995	0.687488	0.094888	0.236883	0.473437	0.0948691	0.0923509	0.520689	0.389822	0.508212	0.656859	0.226518	0.0934636	0.679704	0.0950217	0.506512	0.0912741	0.0941663	0.680975	0.494639	0.695001	0.730364	0.0920923	0.629819	0.250497	0.386084	0.0952396	0.0952232	0.683605	0.0952388	0.0848851	0.0946101	0.964355	0.652535	0.0916227	0.177861	0.676942	0.813754	0.672584	0.677093	0.0936116
P.viridiflavaCC1582	0.521232	0.899964	0.685967	0.720934	0.90009	0.421203	0.504139	0.106674	0.514916	0.519325	0.107137	0.25277	0.72888	0.105851	0.106682	0.899837	0.422183	0.86705	0.463157	0.243335	0.102845	0.510439	0.105174	0.717661	0.104077	0.105391	0.509274	0.705111	0.524373	0.515139	0.106569	0.456432	0.275237	0.418463	0.105844	0.106519	0.510476	0.107502	0.098303	0.106268	0.50381	0.508311	0.10517	0.17953	0.505524	0.532496	0.515417	0.502372	0.106565
P.amygdalipv.morsprunorumM302280	0.724352	0.516224	0.487488	0.506925	0.517155	0.386236	0.722109	0.0944474	0.743634	0.686834	0.0947953	0.239575	0.469608	0.0925387	0.0914579	0.51701	0.386684	0.497948	0.652823	0.225443	0.0911533	0.6873	0.0940767	0.509922	0.0912429	0.0938207	0.682133	0.491742	0.702095	0.736282	0.0919603	0.637327	0.248295	0.375813	0.0940767	0.094661	0.687936	0.0931931	0.0863534	0.0953145	0.825804	0.65736	0.0926535	0.169401	0.673249	0.815302	0.693464	0.67287	0.092139
P.syringaepv.helianthiICMP4531	0.778995	0.481092	0.450163	0.47779	0.482595	0.351621	0.758942	0.0725189	0.803375	0.73457	0.0729938	0.199867	0.443251	0.0713373	0.0706468	0.482434	0.351606	0.46888	0.624292	0.191007	0.0710236	0.750596	0.071078	0.465224	0.0710083	0.0715224	0.735812	0.451817	0.756667	0.784303	0.0715172	0.705107	0.227326	0.359676	0.0709931	0.071351	0.741417	0.072324	0.0712557	0.0720968	0.685545	0.62832	0.0698697	0.147099	0.725212	0.711317	0.74361	0.627278	0.0730591
P.syringaepv.dysoxyliCFBP2356	0.787718	0.532497	0.482876	0.513828	0.534713	0.384744	0.77991	0.103842	0.810876	0.842031	0.104033	0.243675	0.488748	0.101057	0.101955	0.533181	0.385066	0.506356	0.656313	0.226862	0.1025	0.864936	0.103807	0.503679	0.101923	0.0998523	0.853991	0.493054	0.882791	0.794805	0.102217	0.852788	0.252124	0.390778	0.104014	0.104235	0.85836	0.103886	0.0978791	0.104407	0.674635	0.697785	0.099443	0.18156	0.836167	0.71333	0.846649	0.642419	0.102431
P.savastanoipv.phaseolicola1448A	0.828025	0.492944	0.462954	0.479501	0.495307	0.370405	0.820035	0.0813221	0.844715	0.74523	0.081667	0.21003	0.458601	0.0807318	0.0815156	0.495018	0.370592	0.486747	0.642883	0.210361	0.0776206	0.75136	0.0808941	0.488575	0.0812931	0.0807883	0.750225	0.474851	0.759198	0.840398	0.0808084	0.711727	0.236875	0.370442	0.0817206	0.0813296	0.751228	0.083256	0.0764986	0.079941	0.708256	0.653975	0.0805478	0.15649	0.734108	0.713842	0.741139	0.650464	0.0802263
P.syringaeKCTC12500	0.759092	0.498293	0.462182	0.500577	0.499794	0.366222	0.738645	0.0969334	0.77485	0.845439	0.0973635	0.233301	0.466633	0.096334	0.0963791	0.498447	0.366484	0.485727	0.642138	0.221309	0.0953077	0.858355	0.0961386	0.492798	0.0954128	0.0961697	0.859357	0.474288	0.81399	0.747693	0.0966988	0.875721	0.243078	0.369509	0.0964792	0.0968527	0.87865	0.0987526	0.0880066	0.0973293	0.65615	0.675239	0.094185	0.170951	0.814812	0.690204	0.821132	0.640091	0.0954937
P.amygdalipv.lachrymansM302278	0.728517	0.526711	0.490778	0.510962	0.528483	0.395679	0.721289	0.0980108	0.748057	0.695554	0.0976508	0.237893	0.478857	0.096191	0.0969137	0.528149	0.396322	0.508482	0.663794	0.227426	0.0946546	0.69704	0.0981301	0.509004	0.0965539	0.0975295	0.688122	0.496784	0.703588	0.738161	0.0974333	0.639487	0.254381	0.384651	0.0982152	0.0989927	0.69336	0.0964402	0.0865244	0.0992823	0.811204	0.668578	0.0952884	0.180489	0.679181	0.909991	0.694652	0.683505	0.0964671
P.syringaeUSA007	0.737815	0.530183	0.496572	0.517552	0.531285	0.400546	0.727498	0.0987921	0.75747	0.701846	0.0987419	0.237289	0.487074	0.095852	0.0942941	0.530933	0.400156	0.519349	0.671548	0.227152	0.0964909	0.69835	0.0976332	0.517571	0.0947886	0.0968303	0.705558	0.501807	0.698583	0.746821	0.0945579	0.646882	0.253882	0.398663	0.0977217	0.0984269	0.702504	0.0969857	0.0874477	0.0991166	0.815781	0.67657	0.0957796	0.175429	0.687487	0.831665	0.706324	0.669419	0.0966922
P.tremaeICMP9151	0.678712	0.472507	0.443671	0.472022	0.474068	0.349578	0.669496	0.0740673	0.690862	0.648973	0.0736976	0.20937	0.446876	0.0729178	0.0734087	0.472888	0.350329	0.458064	0.893448	0.197721	0.0734897	0.661573	0.0757828	0.464423	0.07514	0.0752554	0.663115	0.453338	0.673966	0.689325	0.0737179	0.608905	0.230996	0.342836	0.0764837	0.076082	0.660864	0.0748182	0.0706458	0.0754164	0.661513	0.665054	0.0731851	0.154836	0.630375	0.691448	0.656042	0.652069	0.0731993
P.syringaepv.atrofaciensICMP4394	0.760601	0.51331	0.468903	0.513861	0.5143	0.369333	0.748178	0.0991493	0.789657	0.854065	0.0987817	0.241445	0.474414	0.0982162	0.0978663	0.514217	0.369965	0.492968	0.655912	0.226225	0.0974596	0.867495	0.0992968	0.502169	0.0975717	0.0985289	0.884	0.478222	0.825577	0.763452	0.0986636	0.927314	0.246593	0.37988	0.0994435	0.0994502	0.905759	0.099795	0.0905231	0.0997012	0.66517	0.684211	0.0976552	0.175195	0.828786	0.694329	0.839327	0.634469	0.0992471
P.syringaepv.syringaeICMP3023	0.762538	0.502929	0.46704	0.506438	0.504462	0.36965	0.746024	0.0986137	0.782463	0.855784	0.0983323	0.235278	0.470244	0.0975773	0.0976888	0.503998	0.370016	0.490745	0.646739	0.223071	0.0963284	0.870018	0.0979014	0.496382	0.0967155	0.0976289	0.868608	0.478348	0.824766	0.756032	0.0984705	0.887471	0.245331	0.373387	0.0985882	0.0988452	0.887588	0.099973	0.0895567	0.0993942	0.663572	0.677011	0.0951902	0.172997	0.825636	0.69996	0.827995	0.642068	0.0972556
P.citronellolisPSB00011	0.0728297	0.0958079	0.0872021	0.0904296	0.0968399	0.0877252	0.0754863	0.868476	0.0737144	0.0942207	0.868629	0.105407	0.0808267	0.864933	0.868155	0.0963141	0.0883091	0.0889933	0.0649797	0.101417	0.904817	0.0930965	0.885065	0.0893477	0.860803	0.926288	0.0917329	0.0904791	0.0914842	0.0758865	0.867851	0.0799668	0.0569495	0.090817	0.884268	0.884782	0.0932715	0.867838	0.405397	0.859453	0.0823099	0.0732895	0.902616	0.187849	0.0912423	0.0887024	0.0898657	0.0848115	0.906762
[truncated: 41 more columns]

## Sheet: Table SI2
Table S2: Predicted digital DNA–DNA hybridization values among M03 strain from this study and representative/type strains from NCBI.
Query strain	Subject strain	dDDH (d0, in %)	C.I. (d0, in %)	dDDH (d4, in %)	C.I. (d4, in %)	dDDH (d6, in %)	C.I. (d6, in %)	G+C content difference (in %)
M03	Pseudomonas humi CCA1	85.7	[82.0 - 88.7]	82.4	[79.6 - 84.9]	88.1	[85.1 - 90.5]	0.28
M03	Pseudomonas citronellolis LMG 18378	77.8	[73.8 - 81.3]	73.6	[70.5 - 76.4]	79.9	[76.5 - 82.9]	0.05
M03	Pseudomonas delhiensis CCM 7361	78	[74.0 - 81.5]	57.7	[54.9 - 60.4]	76.3	[72.9 - 79.5]	0.59
M03	Pseudomonas knackmussii B13	47.2	[43.8 - 50.6]	33.1	[30.7 - 35.6]	43.3	[40.3 - 46.3]	1.88
M03	Pseudomonas panipatensis CCM 7469	42.5	[39.1 - 45.9]	31.2	[28.8 - 33.7]	39	[36.0 - 42.0]	1.93
M03	Pseudomonas jinjuensis JCM 21621	37.2	[33.9 - 40.7]	28.6	[26.2 - 31.1]	34.2	[31.3 - 37.3]	1.11
M03	Pseudomonas schmalbachii BCRC 81294	35.3	[32.0 - 38.9]	27.9	[25.5 - 30.4]	32.6	[29.6 - 35.7]	2.52
M03	Pseudomonas nitroreducens NBRC 12694	42	[38.6 - 45.4]	27.6	[25.2 - 30.1]	37.4	[34.5 - 40.5]	2.48
M03	Pseudomonas nitritireducens WZBFD3-5A2	41.4	[38.0 - 44.8]	27.6	[25.2 - 30.1]	37	[34.0 - 40.0]	2.71
M03	Pseudomonas nicosulfuronedens LAM1902T	40.7	[37.3 - 44.1]	27.1	[24.8 - 29.6]	36.3	[33.4 - 39.4]	2.7
